# Supplementary material for: Two‐Sample Bidirectional Mendelian Randomization Study With Causal Association Between Metabolic Syndrome and Cerebral Aneurysm
Source: Brain Behav. 2025 Mar 4;15(3):e70396. doi: 10.1002/brb3.70396 (PMC11879889; doi:10.1002/brb3.70396)
Supplement: Supplementary file 6 — Supporting Information [file BRB3-15-e70396-s001.xls]

## Sheet: S1
Table S1. Information of GWAS summary statistics
Characteristics	Consortium	Sample size	Population ancestry	Data download
Metabolic syndrome (Mets)	UK Biobank	291107	European	https://gwas.mrcieu.ac.uk/datasets/ieu-b-38/
Triglycerides (TG)	UK Biobank	441016	European	https://gwas.mrcieu.ac.uk/datasets/ieu-b-111/
High-density lipoprotein cholesterol (HDL-C)	UK Biobank	403943	European	https://gwas.mrcieu.ac.uk/datasets/ieu-b-109/
Low-density lipoprotein cholesterol (LDL-C)	UK Biobank	440546	European	https://gwas.mrcieu.ac.uk/datasets/ieu-b-110/
Fasting blood glucose (FBG)	Meta-Analysis of Glucose and Insulin-related Traits Consortium (MAGIC)	200622	European	34059833
Waist circumference (WC)	MRC-IEU	462166	European	https://gwas.mrcieu.ac.uk/datasets/ukb-b-9405/
Hypertension (HP)	MRC-IEU	463010	European	https://gwas.mrcieu.ac.uk/datasets/ukb-b-12493/
Cerebral aneurysm (nonruptured)	FinnGen (R11)	412105 controls and 3014 cases	European	https://www.finngen.fi/en
Cerebral aneurysm (subarachnoid hemorrhage)	FinnGen (R11)	408652 controls and 54358 cases	European	https://www.finngen.fi/en

## Sheet: S2
Table S2 Instrumental SNPs from metabolic syndrome GWAS.
id	SNP	effect_allele.exposure	other_allele.exposure	exposure	chr.exposure	pos.exposure	outcome	beta.exposure	eaf.exposure	se.exposure	pval.exposure	samplesize.exposure	R2	F
1	rs10049088	T	C	Metabolic syndrome	3	156797648	Cerebral aneurysm (nonruptured), Cerebral aneurysm (subarachnoid hemorrhage)	-0.0443217	0.386891	0.0067433	4.94e-11	291107	0.000148378	43.2001
2	rs1009360	C	T	Metabolic syndrome	2	65276049	Cerebral aneurysm (nonruptured), Cerebral aneurysm (subarachnoid hemorrhage)	-0.0435887	0.415241	0.0066372	5.12e-11	291107	0.000148136	43.1296
3	rs10187501	G	A	Metabolic syndrome	2	165532454	Cerebral aneurysm (nonruptured), Cerebral aneurysm (subarachnoid hemorrhage)	-0.0465591	0.346097	0.0069069	1.57e-11	291107	0.000156071	45.4402
4	rs1023193	T	G	Metabolic syndrome	15	41855736	Cerebral aneurysm (nonruptured), Cerebral aneurysm (subarachnoid hemorrhage)	-0.045397	0.305574	0.0071595	2.29e-10	291107	0.000138094	40.2055
5	rs10260148	T	C	Metabolic syndrome	7	130430969	Cerebral aneurysm (nonruptured), Cerebral aneurysm (subarachnoid hemorrhage)	0.0521287	0.27901	0.0072552	6.72e-13	291107	0.000177307	51.624
6	rs10822155	A	C	Metabolic syndrome	10	65071215	Cerebral aneurysm (nonruptured), Cerebral aneurysm (subarachnoid hemorrhage)	-0.0511185	0.41581	0.0066509	1.52e-14	291107	0.000202887	59.0735
7	rs10913469	C	T	Metabolic syndrome	1	177913519	Cerebral aneurysm (nonruptured), Cerebral aneurysm (subarachnoid hemorrhage)	0.0482641	0.207314	0.0079955	1.58e-09	291107	0.000125156	36.438
8	rs10954772	T	C	Metabolic syndrome	8	30863938	Cerebral aneurysm (nonruptured), Cerebral aneurysm (subarachnoid hemorrhage)	0.0391984	0.313991	0.0070493	2.69e-08	291107	0.000106205	30.9202
9	rs1105654	G	A	Metabolic syndrome	18	47147746	Cerebral aneurysm (nonruptured), Cerebral aneurysm (subarachnoid hemorrhage)	0.038799	0.345091	0.0068934	1.82e-08	291107	0.000108811	31.679
10	rs11075253	A	C	Metabolic syndrome	16	15148646	Cerebral aneurysm (nonruptured), Cerebral aneurysm (subarachnoid hemorrhage)	-0.0468788	0.297121	0.0071929	7.15e-11	291107	0.000145891	42.4758
11	rs11206374	A	G	Metabolic syndrome	1	40048009	Cerebral aneurysm (nonruptured), Cerebral aneurysm (subarachnoid hemorrhage)	0.065077	0.225766	0.0077364	4.04e-17	291107	0.000243007	70.7578
12	rs114165349	C	G	Metabolic syndrome	1	27021913	Cerebral aneurysm (nonruptured), Cerebral aneurysm (subarachnoid hemorrhage)	0.147253	0.0235174	0.0208744	1.74e-12	291107	0.000170912	49.7619
13	rs1143015	A	G	Metabolic syndrome	17	7485206	Cerebral aneurysm (nonruptured), Cerebral aneurysm (subarachnoid hemorrhage)	0.0491401	0.157971	0.0088808	3.14e-08	291107	0.000105165	30.6172
14	rs116843064	A	G	Metabolic syndrome	19	8429323	Cerebral aneurysm (nonruptured), Cerebral aneurysm (subarachnoid hemorrhage)	-0.337476	0.0191837	0.0263335	1.34e-37	291107	0.00056386	164.235
15	rs11751347	T	C	Metabolic syndrome	6	161092438	Cerebral aneurysm (nonruptured), Cerebral aneurysm (subarachnoid hemorrhage)	0.0624875	0.102714	0.0106566	4.53e-09	291107	0.000118099	34.3832
16	rs11754773	G	A	Metabolic syndrome	6	34577257	Cerebral aneurysm (nonruptured), Cerebral aneurysm (subarachnoid hemorrhage)	0.089294	0.0942279	0.0110053	4.91e-16	291107	0.000226094	65.8321
17	rs11789603	T	C	Metabolic syndrome	9	107647019	Cerebral aneurysm (nonruptured), Cerebral aneurysm (subarachnoid hemorrhage)	-0.058891	0.107873	0.0106912	3.62e-08	291107	0.000104219	30.3418
18	rs11871285	T	G	Metabolic syndrome	17	65840809	Cerebral aneurysm (nonruptured), Cerebral aneurysm (subarachnoid hemorrhage)	0.0473409	0.193205	0.0082208	8.48e-09	291107	0.000113905	33.1621
19	rs11986182	T	A	Metabolic syndrome	8	19727447	Cerebral aneurysm (nonruptured), Cerebral aneurysm (subarachnoid hemorrhage)	-0.129412	0.170235	0.0090172	1e-200	291107	0.000707043	205.969
20	rs12056034	G	A	Metabolic syndrome	7	72878645	Cerebral aneurysm (nonruptured), Cerebral aneurysm (subarachnoid hemorrhage)	-0.0968365	0.124753	0.0100916	8.33e-22	291107	0.000316205	92.0778
21	rs1225057	A	T	Metabolic syndrome	3	131638133	Cerebral aneurysm (nonruptured), Cerebral aneurysm (subarachnoid hemorrhage)	0.0408302	0.278519	0.0072683	1.94e-08	291107	0.000108392	31.5569
22	rs1260326	T	C	Metabolic syndrome	2	27730940	Cerebral aneurysm (nonruptured), Cerebral aneurysm (subarachnoid hemorrhage)	0.0536971	0.392938	0.0066555	7.14e-16	291107	0.000223558	65.0935
23	rs12752223	T	C	Metabolic syndrome	1	93837133	Cerebral aneurysm (nonruptured), Cerebral aneurysm (subarachnoid hemorrhage)	-0.0374831	0.396475	0.0066755	1.97e-08	291107	0.000108294	31.5283
24	rs12945575	T	C	Metabolic syndrome	17	40713071	Cerebral aneurysm (nonruptured), Cerebral aneurysm (subarachnoid hemorrhage)	0.044779	0.25004	0.0075111	2.5e-09	291107	0.000122078	35.5417
25	rs13107325	T	C	Metabolic syndrome	4	103188709	Cerebral aneurysm (nonruptured), Cerebral aneurysm (subarachnoid hemorrhage)	0.0760904	0.0748556	0.0121877	4.29e-10	291107	0.000133877	38.9774
26	rs139974673	C	T	Metabolic syndrome	15	44027885	Cerebral aneurysm (nonruptured), Cerebral aneurysm (subarachnoid hemorrhage)	0.160596	0.0251253	0.0200473	1.14e-15	291107	0.000220399	64.1733
27	rs1532127	G	A	Metabolic syndrome	19	47571938	Cerebral aneurysm (nonruptured), Cerebral aneurysm (subarachnoid hemorrhage)	-0.0472097	0.314222	0.0070678	2.4e-11	291107	0.000153241	44.616
28	rs1534696	C	A	Metabolic syndrome	7	26397239	Cerebral aneurysm (nonruptured), Cerebral aneurysm (subarachnoid hemorrhage)	0.0424362	0.460436	0.0065434	8.85e-11	291107	0.000144461	42.0594
29	rs1535	G	A	Metabolic syndrome	11	61597972	Cerebral aneurysm (nonruptured), Cerebral aneurysm (subarachnoid hemorrhage)	0.0792125	0.347774	0.0068083	2.74e-31	291107	0.000464789	135.365
30	rs1603179	A	C	Metabolic syndrome	4	67805347	Cerebral aneurysm (nonruptured), Cerebral aneurysm (subarachnoid hemorrhage)	0.0400327	0.357995	0.0068102	4.14e-09	291107	0.000118688	34.5547
31	rs199956414	G	A	Metabolic syndrome	3	50022089	Cerebral aneurysm (nonruptured), Cerebral aneurysm (subarachnoid hemorrhage)	-0.0393449	0.472841	0.006603	2.54e-09	291107	0.000121952	35.5051
32	rs2138161	T	C	Metabolic syndrome	2	227095159	Cerebral aneurysm (nonruptured), Cerebral aneurysm (subarachnoid hemorrhage)	-0.0752413	0.351852	0.0068822	8.03e-28	291107	0.000410419	119.524
33	rs2281721	C	T	Metabolic syndrome	1	230297136	Cerebral aneurysm (nonruptured), Cerebral aneurysm (subarachnoid hemorrhage)	0.0820747	0.38621	0.0066785	1.03e-34	291107	0.000518541	151.028
34	rs2307111	C	T	Metabolic syndrome	5	75003678	Cerebral aneurysm (nonruptured), Cerebral aneurysm (subarachnoid hemorrhage)	-0.0366715	0.393101	0.006708	4.58e-08	291107	0.000102654	29.886
35	rs261290	T	C	Metabolic syndrome	15	58678720	Cerebral aneurysm (nonruptured), Cerebral aneurysm (subarachnoid hemorrhage)	-0.0779563	0.347343	0.0069174	1.86e-29	291107	0.000436088	127.003
36	rs2925979	T	C	Metabolic syndrome	16	81534790	Cerebral aneurysm (nonruptured), Cerebral aneurysm (subarachnoid hemorrhage)	0.0616096	0.301767	0.007063	2.71e-18	291107	0.000261308	76.0879
37	rs34588274	C	T	Metabolic syndrome	11	13269946	Cerebral aneurysm (nonruptured), Cerebral aneurysm (subarachnoid hemorrhage)	-0.0372447	0.423572	0.006662	2.26e-08	291107	0.000107355	31.2548
38	rs35387498	A	G	Metabolic syndrome	20	50991842	Cerebral aneurysm (nonruptured), Cerebral aneurysm (subarachnoid hemorrhage)	-0.0512338	0.184286	0.0085019	1.68e-09	291107	0.000124731	36.3143
39	rs35661464	T	C	Metabolic syndrome	11	64828842	Cerebral aneurysm (nonruptured), Cerebral aneurysm (subarachnoid hemorrhage)	0.0463799	0.252033	0.0074696	5.33e-10	291107	0.00013242	38.5533
40	rs3808439	A	G	Metabolic syndrome	8	116563675	Cerebral aneurysm (nonruptured), Cerebral aneurysm (subarachnoid hemorrhage)	0.0383457	0.447923	0.0065731	5.42e-09	291107	0.000116893	34.0322
41	rs3814883	T	C	Metabolic syndrome	16	29994922	Cerebral aneurysm (nonruptured), Cerebral aneurysm (subarachnoid hemorrhage)	0.0392918	0.48348	0.0065507	2e-09	291107	0.000123573	35.977
42	rs3936511	G	A	Metabolic syndrome	5	55860781	Cerebral aneurysm (nonruptured), Cerebral aneurysm (subarachnoid hemorrhage)	0.0657447	0.191745	0.0081896	9.92e-16	291107	0.000221334	64.4456
43	rs3949781	T	A	Metabolic syndrome	9	92178472	Cerebral aneurysm (nonruptured), Cerebral aneurysm (subarachnoid hemorrhage)	-0.0380199	0.461633	0.0065968	8.25e-09	291107	0.000114091	33.2164
44	rs480823	C	T	Metabolic syndrome	11	116525730	Cerebral aneurysm (nonruptured), Cerebral aneurysm (subarachnoid hemorrhage)	0.17577	0.0785622	0.0117915	1e-200	291107	0.000762724	222.202
45	rs483082	T	G	Metabolic syndrome	19	45416178	Cerebral aneurysm (nonruptured), Cerebral aneurysm (subarachnoid hemorrhage)	0.0899299	0.238624	0.0075775	1.73e-32	291107	0.000483608	140.849
46	rs4871603	C	T	Metabolic syndrome	8	126480367	Cerebral aneurysm (nonruptured), Cerebral aneurysm (subarachnoid hemorrhage)	0.0892694	0.343336	0.0068268	1e-200	291107	0.000587034	170.989
47	rs4871624	G	T	Metabolic syndrome	8	126629328	Cerebral aneurysm (nonruptured), Cerebral aneurysm (subarachnoid hemorrhage)	0.0479415	0.286249	0.0072226	3.19e-11	291107	0.000151327	44.0588
48	rs5112	C	G	Metabolic syndrome	19	45430280	Cerebral aneurysm (nonruptured), Cerebral aneurysm (subarachnoid hemorrhage)	-0.0493931	0.466921	0.0070129	1.88e-12	291107	0.000170377	49.606
49	rs55633207	G	T	Metabolic syndrome	17	76398130	Cerebral aneurysm (nonruptured), Cerebral aneurysm (subarachnoid hemorrhage)	0.0415018	0.403089	0.0066824	5.28e-10	291107	0.000132483	38.5714
50	rs55682243	G	C	Metabolic syndrome	8	19977311	Cerebral aneurysm (nonruptured), Cerebral aneurysm (subarachnoid hemorrhage)	-0.128372	0.0239637	0.0220513	5.83e-09	291107	0.000116404	33.8898
51	rs56094641	G	A	Metabolic syndrome	16	53806453	Cerebral aneurysm (nonruptured), Cerebral aneurysm (subarachnoid hemorrhage)	0.0736765	0.402905	0.0066394	1.3e-28	291107	0.000422828	123.139
52	rs56133711	A	G	Metabolic syndrome	11	27723334	Cerebral aneurysm (nonruptured), Cerebral aneurysm (subarachnoid hemorrhage)	0.0443302	0.262839	0.0073785	1.88e-09	291107	0.000123981	36.0961
53	rs56282717	A	G	Metabolic syndrome	7	150657095	Cerebral aneurysm (nonruptured), Cerebral aneurysm (subarachnoid hemorrhage)	-0.0460964	0.244425	0.0076943	2.09e-09	291107	0.000123279	35.8916
54	rs563296	G	A	Metabolic syndrome	10	99772404	Cerebral aneurysm (nonruptured), Cerebral aneurysm (subarachnoid hemorrhage)	-0.0419399	0.44029	0.0065928	2e-10	291107	0.000138996	40.468
55	rs572840	A	G	Metabolic syndrome	19	7948015	Cerebral aneurysm (nonruptured), Cerebral aneurysm (subarachnoid hemorrhage)	-0.0383821	0.325209	0.0070361	4.9e-08	291107	0.000102211	29.7571
56	rs577721086	C	T	Metabolic syndrome	6	127440047	Cerebral aneurysm (nonruptured), Cerebral aneurysm (subarachnoid hemorrhage)	0.0900937	0.0509599	0.0147076	9.03e-10	291107	0.000128883	37.5234
57	rs59811201	C	T	Metabolic syndrome	8	19803137	Cerebral aneurysm (nonruptured), Cerebral aneurysm (subarachnoid hemorrhage)	0.205018	0.0174812	0.0236633	4.56e-18	291107	0.000257792	75.0638
58	rs6065906	C	T	Metabolic syndrome	20	44554015	Cerebral aneurysm (nonruptured), Cerebral aneurysm (subarachnoid hemorrhage)	0.0692996	0.186469	0.0082808	5.83e-17	291107	0.000240525	70.0348
59	rs61789601	T	C	Metabolic syndrome	3	135954979	Cerebral aneurysm (nonruptured), Cerebral aneurysm (subarachnoid hemorrhage)	-0.0683717	0.202909	0.008209	8.16e-17	291107	0.000238241	69.3696
60	rs61905078	C	A	Metabolic syndrome	11	116596309	Cerebral aneurysm (nonruptured), Cerebral aneurysm (subarachnoid hemorrhage)	0.191703	0.0736886	0.011967	1e-200	291107	0.000880749	256.616
61	rs62107261	C	T	Metabolic syndrome	2	422144	Cerebral aneurysm (nonruptured), Cerebral aneurysm (subarachnoid hemorrhage)	-0.089776	0.0482567	0.0156627	9.94e-09	291107	0.000112846	32.8537
62	rs632057	T	G	Metabolic syndrome	6	139834012	Cerebral aneurysm (nonruptured), Cerebral aneurysm (subarachnoid hemorrhage)	0.0486791	0.372799	0.0067304	4.73e-13	291107	0.000179669	52.3119
63	rs633695	G	A	Metabolic syndrome	15	58725839	Cerebral aneurysm (nonruptured), Cerebral aneurysm (subarachnoid hemorrhage)	-0.0530535	0.291848	0.007263	2.78e-13	291107	0.000183258	53.3572
64	rs638714	T	G	Metabolic syndrome	1	62906489	Cerebral aneurysm (nonruptured), Cerebral aneurysm (subarachnoid hemorrhage)	-0.0514954	0.347785	0.0069156	9.6e-14	291107	0.000190433	55.4465
65	rs6545703	G	T	Metabolic syndrome	2	59032635	Cerebral aneurysm (nonruptured), Cerebral aneurysm (subarachnoid hemorrhage)	-0.0382425	0.415927	0.0066477	8.78e-09	291107	0.00011367	33.0938
66	rs66922415	G	A	Metabolic syndrome	18	57848651	Cerebral aneurysm (nonruptured), Cerebral aneurysm (subarachnoid hemorrhage)	0.0678461	0.234519	0.0076254	5.72e-19	291107	0.000271865	79.1629
67	rs669696	A	C	Metabolic syndrome	16	69626136	Cerebral aneurysm (nonruptured), Cerebral aneurysm (subarachnoid hemorrhage)	-0.0499707	0.410859	0.0066645	6.48e-14	291107	0.00019309	56.2202
68	rs673548	A	G	Metabolic syndrome	2	21237544	Cerebral aneurysm (nonruptured), Cerebral aneurysm (subarachnoid hemorrhage)	-0.0977899	0.204049	0.0082417	1.79e-32	291107	0.000483383	140.783
69	rs6981306	T	C	Metabolic syndrome	8	19678967	Cerebral aneurysm (nonruptured), Cerebral aneurysm (subarachnoid hemorrhage)	-0.0472933	0.320357	0.0070677	2.21e-11	291107	0.000153788	44.7755
70	rs7124681	A	C	Metabolic syndrome	11	47529947	Cerebral aneurysm (nonruptured), Cerebral aneurysm (subarachnoid hemorrhage)	0.055786	0.408583	0.0066152	3.37e-17	291107	0.000244234	71.115
71	rs7138803	A	G	Metabolic syndrome	12	50247468	Cerebral aneurysm (nonruptured), Cerebral aneurysm (subarachnoid hemorrhage)	0.0369574	0.368675	0.0067465	4.3e-08	291107	0.000103074	30.0084
72	rs7239575	C	T	Metabolic syndrome	18	21120035	Cerebral aneurysm (nonruptured), Cerebral aneurysm (subarachnoid hemorrhage)	-0.043234	0.49327	0.0065326	3.64e-11	291107	0.000150439	43.8002
73	rs7563362	A	G	Metabolic syndrome	2	620297	Cerebral aneurysm (nonruptured), Cerebral aneurysm (subarachnoid hemorrhage)	-0.0613566	0.142333	0.0095051	1.08e-10	291107	0.000143118	41.6683
74	rs75911530	A	G	Metabolic syndrome	16	57049137	Cerebral aneurysm (nonruptured), Cerebral aneurysm (subarachnoid hemorrhage)	0.173369	0.0332029	0.0183642	3.71e-21	291107	0.000306065	89.1242
75	rs7660883	G	C	Metabolic syndrome	4	87982876	Cerebral aneurysm (nonruptured), Cerebral aneurysm (subarachnoid hemorrhage)	-0.0443878	0.377013	0.0067925	6.37e-11	291107	0.000146673	42.7036
76	rs77697917	T	C	Metabolic syndrome	17	41840849	Cerebral aneurysm (nonruptured), Cerebral aneurysm (subarachnoid hemorrhage)	0.243251	0.0293672	0.0182039	1e-200	291107	0.000613001	178.557
77	rs78484485	A	G	Metabolic syndrome	11	116598065	Cerebral aneurysm (nonruptured), Cerebral aneurysm (subarachnoid hemorrhage)	-0.114384	0.0532508	0.0150232	2.66e-14	291107	0.000199098	57.9699
78	rs8121509	C	T	Metabolic syndrome	20	62712053	Cerebral aneurysm (nonruptured), Cerebral aneurysm (subarachnoid hemorrhage)	-0.0360691	0.451827	0.0065647	3.92e-08	291107	0.000103692	30.1882
79	rs863750	C	T	Metabolic syndrome	12	124505444	Cerebral aneurysm (nonruptured), Cerebral aneurysm (subarachnoid hemorrhage)	-0.0410395	0.396031	0.0067098	9.57e-10	291107	0.000128492	37.4095
80	rs9378248	A	G	Metabolic syndrome	6	31326289	Cerebral aneurysm (nonruptured), Cerebral aneurysm (subarachnoid hemorrhage)	0.0440684	0.339668	0.0068853	1.55e-10	291107	0.0001407	40.9643
81	rs9971210	G	C	Metabolic syndrome	10	21879084	Cerebral aneurysm (nonruptured), Cerebral aneurysm (subarachnoid hemorrhage)	0.0365804	0.489597	0.0065457	2.29e-08	291107	0.000107272	31.2307
82	rs998584	A	C	Metabolic syndrome	6	43757896	Cerebral aneurysm (nonruptured), Cerebral aneurysm (subarachnoid hemorrhage)	0.0706852	0.481524	0.0065509	3.83e-27	291107	0.000399787	116.427
83	rs9987289	A	G	Metabolic syndrome	8	9183358	Cerebral aneurysm (nonruptured), Cerebral aneurysm (subarachnoid hemorrhage)	0.0873883	0.0919748	0.0110761	3.03e-15	291107	0.00021379	62.2486
84	rs9989419	A	G	Metabolic syndrome	16	56985139	Cerebral aneurysm (nonruptured), Cerebral aneurysm (subarachnoid hemorrhage)	0.136097	0.394649	0.0066288	1e-200	291107	0.00144593	421.526

## Sheet: S3
Table S3 Instrumental SNPs from triglycerides GWAS.
id	SNP	effect_allele.exposure	other_allele.exposure	exposure	chr.exposure	pos.exposure	outcome	beta.exposure	eaf.exposure	se.outcome	se.exposure	pval.exposure	samplesize.exposure	R2	F
1	rs1009360	C	T	triglycerides || id:ieu-b-111	2	65276049	Cerebral aneurysm (nonruptured), Cerebral aneurysm (subarachnoid hemorrhage)	-0.0184832	0.41859	0.0235652	0.00200785	3.40017e-20	441016	0.000192112	84.7403
2	rs1009590	C	G	triglycerides || id:ieu-b-111	1	23823798	Cerebral aneurysm (nonruptured), Cerebral aneurysm (subarachnoid hemorrhage)	0.0208341	0.914935	0.0430186	0.00357696	5.69994e-09	441016	7.6919e-05	33.925
3	rs10152471	A	G	triglycerides || id:ieu-b-111	15	101890913	Cerebral aneurysm (nonruptured), Cerebral aneurysm (subarachnoid hemorrhage)	-0.0135209	0.388656	0.0235183	0.00204778	4.00037e-11	441016	9.88433e-05	43.5956
4	rs10210970	T	C	triglycerides || id:ieu-b-111	2	28646847	Cerebral aneurysm (nonruptured), Cerebral aneurysm (subarachnoid hemorrhage)	0.0232557	0.131448	0.0298703	0.00292788	1.99986e-15	441016	0.000143033	63.0885
5	rs10242866	T	C	triglycerides || id:ieu-b-111	7	17920613	Cerebral aneurysm (nonruptured), Cerebral aneurysm (subarachnoid hemorrhage)	0.015793	0.398698	0.0254125	0.00202877	7.00003e-15	441016	0.000137388	60.5985
6	rs10277582	T	C	triglycerides || id:ieu-b-111	7	17284989	Cerebral aneurysm (nonruptured), Cerebral aneurysm (subarachnoid hemorrhage)	-0.0173714	0.118591	0.0370712	0.00308015	1.7e-08	441016	7.21174e-05	31.8071
7	rs1037117	A	G	triglycerides || id:ieu-b-111	15	102068658	Cerebral aneurysm (nonruptured), Cerebral aneurysm (subarachnoid hemorrhage)	0.0172213	0.254798	0.0255677	0.00229153	5.70033e-14	441016	0.000128047	56.4779
8	rs10405944	C	T	triglycerides || id:ieu-b-111	19	33728001	Cerebral aneurysm (nonruptured), Cerebral aneurysm (subarachnoid hemorrhage)	-0.013209	0.483077	0.0236027	0.00201995	6.20012e-11	441016	9.69532e-05	42.7619
9	rs1043897	T	G	triglycerides || id:ieu-b-111	1	230416399	Cerebral aneurysm (nonruptured), Cerebral aneurysm (subarachnoid hemorrhage)	-0.014664	0.415585	0.0240821	0.00201517	3.40017e-13	441016	0.000120054	52.9517
10	rs1044808	C	G	triglycerides || id:ieu-b-111	1	149871905	Cerebral aneurysm (nonruptured), Cerebral aneurysm (subarachnoid hemorrhage)	-0.0247492	0.081237	0.0499451	0.00362188	8.30042e-12	441016	0.000105865	46.6931
11	rs1045241	T	C	triglycerides || id:ieu-b-111	5	118729286	Cerebral aneurysm (nonruptured), Cerebral aneurysm (subarachnoid hemorrhage)	-0.0206988	0.270943	0.024942	0.00224699	3.19963e-20	441016	0.000192376	84.8567
12	rs10513688	A	G	triglycerides || id:ieu-b-111	3	170727218	Cerebral aneurysm (nonruptured), Cerebral aneurysm (subarachnoid hemorrhage)	0.0247828	0.097403	0.0392365	0.00334924	1.39991e-13	441016	0.000124137	54.7528
13	rs10642257	A	AAGGCC	triglycerides || id:ieu-b-111	7	25992323	Cerebral aneurysm (nonruptured), Cerebral aneurysm (subarachnoid hemorrhage)	0.0370518	0.839273	0.0280164	0.00271209	1.69981e-42	441016	0.000423031	186.642
14	rs10750766	A	C	triglycerides || id:ieu-b-111	11	65473798	Cerebral aneurysm (nonruptured), Cerebral aneurysm (subarachnoid hemorrhage)	0.0193855	0.709959	0.0263872	0.00218742	7.8001e-19	441016	0.000178057	78.5394
15	rs10773000	T	G	triglycerides || id:ieu-b-111	12	123736084	Cerebral aneurysm (nonruptured), Cerebral aneurysm (subarachnoid hemorrhage)	-0.0149294	0.332276	0.0243096	0.0021148	1.69981e-12	441016	0.000112991	49.8361
16	rs10773049	C	T	triglycerides || id:ieu-b-111	12	124506631	Cerebral aneurysm (nonruptured), Cerebral aneurysm (subarachnoid hemorrhage)	-0.0290398	0.39535	0.023449	0.00203691	4.10015e-46	441016	0.000460669	203.255
17	rs10775406	G	A	triglycerides || id:ieu-b-111	17	46197755	Cerebral aneurysm (nonruptured), Cerebral aneurysm (subarachnoid hemorrhage)	0.0206571	0.759694	0.0264087	0.00232578	6.59933e-19	441016	0.000178842	78.8859
18	rs1077835	G	A	triglycerides || id:ieu-b-111	15	58723426	Cerebral aneurysm (nonruptured), Cerebral aneurysm (subarachnoid hemorrhage)	0.0473668	0.220459	0.0263832	0.00240452	2.19989e-86	441016	0.000879134	388.051
19	rs10797119	C	T	triglycerides || id:ieu-b-111	9	92202495	Cerebral aneurysm (nonruptured), Cerebral aneurysm (subarachnoid hemorrhage)	0.0157113	0.536622	0.0231775	0.00200465	4.60045e-15	441016	0.000139262	61.425
20	rs10811662	A	G	triglycerides || id:ieu-b-111	9	22134253	Cerebral aneurysm (nonruptured), Cerebral aneurysm (subarachnoid hemorrhage)	-0.0154098	0.173212	0.0331127	0.0026291	4.60002e-09	441016	7.78918e-05	34.354
21	rs10822163	G	C	triglycerides || id:ieu-b-111	10	65124098	Cerebral aneurysm (nonruptured), Cerebral aneurysm (subarachnoid hemorrhage)	-0.0321674	0.473369	0.0232548	0.00199059	9.70063e-59	441016	0.000591775	261.136
22	rs10883026	T	C	triglycerides || id:ieu-b-111	10	99793865	Cerebral aneurysm (nonruptured), Cerebral aneurysm (subarachnoid hemorrhage)	-0.0144604	0.521569	0.0236945	0.00200472	5.50047e-13	441016	0.000117963	52.0297
23	rs10899490	T	C	triglycerides || id:ieu-b-111	11	78105879	Cerebral aneurysm (nonruptured), Cerebral aneurysm (subarachnoid hemorrhage)	-0.0170082	0.161369	0.0290867	0.00269347	2.69998e-10	441016	9.04063e-05	39.8741
24	rs11000468	T	C	triglycerides || id:ieu-b-111	10	74711376	Cerebral aneurysm (nonruptured), Cerebral aneurysm (subarachnoid hemorrhage)	-0.0148544	0.255269	0.0237511	0.00231748	1.5e-10	441016	9.31501e-05	41.0843
25	rs11030107	G	A	triglycerides || id:ieu-b-111	11	27694835	Cerebral aneurysm (nonruptured), Cerebral aneurysm (subarachnoid hemorrhage)	0.0160418	0.260757	0.026708	0.00225693	1.20005e-12	441016	0.000114542	50.5205
26	rs11078597	C	T	triglycerides || id:ieu-b-111	17	1618363	Cerebral aneurysm (nonruptured), Cerebral aneurysm (subarachnoid hemorrhage)	0.0191708	0.186613	0.0297624	0.0025513	5.70033e-14	441016	0.000128011	56.4619
27	rs11100083	C	T	triglycerides || id:ieu-b-111	4	157682598	Cerebral aneurysm (nonruptured), Cerebral aneurysm (subarachnoid hemorrhage)	-0.0160248	0.226214	0.0296337	0.00237585	1.50003e-11	441016	0.000103145	45.4931
28	rs11118310	T	A	triglycerides || id:ieu-b-111	1	219637671	Cerebral aneurysm (nonruptured), Cerebral aneurysm (subarachnoid hemorrhage)	0.0193178	0.593476	0.0236154	0.00202011	1.10002e-21	441016	0.00020731	91.4457
29	rs11122450	G	T	triglycerides || id:ieu-b-111	1	230301811	Cerebral aneurysm (nonruptured), Cerebral aneurysm (subarachnoid hemorrhage)	-0.0481745	0.611733	0.0233886	0.0020373	1.30017e-123	441016	0.00126625	559.142
30	rs11185542	C	G	triglycerides || id:ieu-b-111	3	196187927	Cerebral aneurysm (nonruptured), Cerebral aneurysm (subarachnoid hemorrhage)	-0.0126395	0.727914	0.0252553	0.00223848	1.6e-08	441016	7.22882e-05	31.8824
31	rs11187019	G	A	triglycerides || id:ieu-b-111	10	94248310	Cerebral aneurysm (nonruptured), Cerebral aneurysm (subarachnoid hemorrhage)	-0.0116437	0.550621	0.0233392	0.00200546	6.4e-09	441016	7.64305e-05	33.7095
32	rs11206374	A	G	triglycerides || id:ieu-b-111	1	40048009	Cerebral aneurysm (nonruptured), Cerebral aneurysm (subarachnoid hemorrhage)	0.0250232	0.224815	0.0283685	0.00237577	6.09958e-26	441016	0.000251486	110.937
33	rs112108602	A	AG	triglycerides || id:ieu-b-111	1	51149820	Cerebral aneurysm (nonruptured), Cerebral aneurysm (subarachnoid hemorrhage)	0.0268214	0.909696	0.0513861	0.00346931	1.10002e-14	441016	0.000135508	59.7688
34	rs112381903	T	A	triglycerides || id:ieu-b-111	17	41388250	Cerebral aneurysm (nonruptured), Cerebral aneurysm (subarachnoid hemorrhage)	0.0231649	0.06731	0.0617871	0.00400864	7.49998e-09	441016	7.57146e-05	33.3937
35	rs11240358	A	G	triglycerides || id:ieu-b-111	1	205070573	Cerebral aneurysm (nonruptured), Cerebral aneurysm (subarachnoid hemorrhage)	0.0135651	0.394026	0.0240576	0.00202953	2.29985e-11	441016	0.000101288	44.6738
36	rs11274835	CGAGTGTGGGAATCT	C	triglycerides || id:ieu-b-111	13	114631536	Cerebral aneurysm (nonruptured), Cerebral aneurysm (subarachnoid hemorrhage)	-0.0254256	0.174385	0.0364904	0.0027693	4.30031e-20	441016	0.000191102	84.2947
37	rs1133400	G	A	triglycerides || id:ieu-b-111	10	134459388	Cerebral aneurysm (nonruptured), Cerebral aneurysm (subarachnoid hemorrhage)	0.0137462	0.219923	0.0310166	0.00239759	9.80009e-09	441016	7.45296e-05	32.871
38	rs113344423	A	G	triglycerides || id:ieu-b-111	10	95316037	Cerebral aneurysm (nonruptured), Cerebral aneurysm (subarachnoid hemorrhage)	0.0434468	0.060177	0.0399471	0.00428926	4.10015e-24	441016	0.000232592	102.6
39	rs114165349	C	G	triglycerides || id:ieu-b-111	1	27021913	Cerebral aneurysm (nonruptured), Cerebral aneurysm (subarachnoid hemorrhage)	0.0818126	0.023157	0.0599396	0.00663594	6.29941e-35	441016	0.000344534	151.996
40	rs11429307	G	GT	triglycerides || id:ieu-b-111	5	55857025	Cerebral aneurysm (nonruptured), Cerebral aneurysm (subarachnoid hemorrhage)	-0.0465382	0.80902	0.0335582	0.00253471	2.70023e-75	441016	0.000763794	337.101
41	rs11600815	A	G	triglycerides || id:ieu-b-111	11	14797227	Cerebral aneurysm (nonruptured), Cerebral aneurysm (subarachnoid hemorrhage)	-0.0322469	0.051753	0.0412182	0.00458644	2.09991e-12	441016	0.000112078	49.4336
42	rs11637681	G	A	triglycerides || id:ieu-b-111	15	40387971	Cerebral aneurysm (nonruptured), Cerebral aneurysm (subarachnoid hemorrhage)	0.0125866	0.276291	0.0285734	0.00224251	2e-08	441016	7.14271e-05	31.5026
43	rs11664106	T	A	triglycerides || id:ieu-b-111	18	2846812	Cerebral aneurysm (nonruptured), Cerebral aneurysm (subarachnoid hemorrhage)	-0.0125831	0.374102	0.0247492	0.00210816	2.39999e-09	441016	8.07753e-05	35.6259
44	rs116843064	A	G	triglycerides || id:ieu-b-111	19	8429323	Cerebral aneurysm (nonruptured), Cerebral aneurysm (subarachnoid hemorrhage)	-0.226505	0.019327	0.072223	0.00721009	1e-200	441016	0.0022328	986.898
45	rs11722924	C	G	triglycerides || id:ieu-b-111	4	77396854	Cerebral aneurysm (nonruptured), Cerebral aneurysm (subarachnoid hemorrhage)	0.0129095	0.53531	0.0231965	0.00199093	8.9002e-11	441016	9.53259e-05	42.0441
46	rs117233107	A	G	triglycerides || id:ieu-b-111	12	4328521	Cerebral aneurysm (nonruptured), Cerebral aneurysm (subarachnoid hemorrhage)	-0.0732317	0.015176	0.0960413	0.0086122	1.80011e-17	441016	0.000163925	72.305
47	rs117287238	A	G	triglycerides || id:ieu-b-111	11	15090794	Cerebral aneurysm (nonruptured), Cerebral aneurysm (subarachnoid hemorrhage)	-0.0394324	0.028185	0.0762498	0.00614684	1.40001e-10	441016	9.33056e-05	41.1529
48	rs117291242	T	C	triglycerides || id:ieu-b-111	11	380315	Cerebral aneurysm (nonruptured), Cerebral aneurysm (subarachnoid hemorrhage)	0.0297851	0.036536	0.0522622	0.00528225	1.7e-08	441016	7.20899e-05	31.795
49	rs117316645	A	G	triglycerides || id:ieu-b-111	19	45458212	Cerebral aneurysm (nonruptured), Cerebral aneurysm (subarachnoid hemorrhage)	0.0277821	0.0421	0.0622797	0.00495454	2.1e-08	441016	7.12916e-05	31.4428
50	rs117431393	G	A	triglycerides || id:ieu-b-111	17	42355095	Cerebral aneurysm (nonruptured), Cerebral aneurysm (subarachnoid hemorrhage)	0.0312254	0.035446	0.0468581	0.00537977	6.49995e-09	441016	7.63838e-05	33.6889
51	rs11746801	A	G	triglycerides || id:ieu-b-111	5	55990342	Cerebral aneurysm (nonruptured), Cerebral aneurysm (subarachnoid hemorrhage)	-0.0123657	0.637069	0.0236504	0.00207937	2.69998e-09	441016	8.01834e-05	35.3649
52	rs11904650	G	A	triglycerides || id:ieu-b-111	2	119745127	Cerebral aneurysm (nonruptured), Cerebral aneurysm (subarachnoid hemorrhage)	0.0410641	0.020999	0.0967292	0.00692419	2.99999e-09	441016	7.97439e-05	35.171
53	rs12185242	C	A	triglycerides || id:ieu-b-111	17	47407071	Cerebral aneurysm (nonruptured), Cerebral aneurysm (subarachnoid hemorrhage)	0.0175265	0.454836	0.0231978	0.00199898	1.80011e-18	441016	0.000174278	76.8726
54	rs12424054	A	G	triglycerides || id:ieu-b-111	12	107186747	Cerebral aneurysm (nonruptured), Cerebral aneurysm (subarachnoid hemorrhage)	0.0191212	0.232437	0.0305971	0.00235346	4.49987e-16	441016	0.000149657	66.0108
55	rs12440800	T	A	triglycerides || id:ieu-b-111	15	61960302	Cerebral aneurysm (nonruptured), Cerebral aneurysm (subarachnoid hemorrhage)	0.0161	0.255149	0.028587	0.00229294	2.19989e-12	441016	0.00011178	49.302
56	rs12446515	T	C	triglycerides || id:ieu-b-111	16	56987015	Cerebral aneurysm (nonruptured), Cerebral aneurysm (subarachnoid hemorrhage)	-0.0334207	0.322889	0.0259263	0.00213589	3.50026e-55	441016	0.000554853	244.834
57	rs12475332	G	T	triglycerides || id:ieu-b-111	2	227232047	Cerebral aneurysm (nonruptured), Cerebral aneurysm (subarachnoid hemorrhage)	-0.0140007	0.260988	0.0284424	0.00225386	5.19996e-10	441016	8.7489e-05	38.5872
58	rs12504746	T	C	triglycerides || id:ieu-b-111	4	39646631	Cerebral aneurysm (nonruptured), Cerebral aneurysm (subarachnoid hemorrhage)	-0.0152674	0.192857	0.0329292	0.00252148	1.40001e-09	441016	8.31244e-05	36.6621
59	rs12530679	G	A	triglycerides || id:ieu-b-111	7	106632113	Cerebral aneurysm (nonruptured), Cerebral aneurysm (subarachnoid hemorrhage)	-0.0121299	0.48466	0.0232711	0.00201682	1.79999e-09	441016	8.20144e-05	36.1725
60	rs12669911	C	A	triglycerides || id:ieu-b-111	7	32262377	Cerebral aneurysm (nonruptured), Cerebral aneurysm (subarachnoid hemorrhage)	-0.0118536	0.614026	0.0255119	0.00205405	7.90005e-09	441016	7.55077e-05	33.3025
61	rs12880341	C	T	triglycerides || id:ieu-b-111	14	64236191	Cerebral aneurysm (nonruptured), Cerebral aneurysm (subarachnoid hemorrhage)	0.0209696	0.159023	0.0344691	0.00273647	1.80011e-14	441016	0.000133133	58.7215
62	rs12902047	C	A	triglycerides || id:ieu-b-111	15	41915522	Cerebral aneurysm (nonruptured), Cerebral aneurysm (subarachnoid hemorrhage)	-0.0129253	0.313907	0.0244166	0.00214533	1.7e-09	441016	8.23006e-05	36.2987
63	rs1292065	G	C	triglycerides || id:ieu-b-111	17	57906288	Cerebral aneurysm (nonruptured), Cerebral aneurysm (subarachnoid hemorrhage)	-0.0139237	0.709244	0.0251456	0.00218669	1.89998e-10	441016	9.19265e-05	40.5446
64	rs12926107	G	A	triglycerides || id:ieu-b-111	16	88004092	Cerebral aneurysm (nonruptured), Cerebral aneurysm (subarachnoid hemorrhage)	0.0126364	0.454903	0.0252984	0.0020014	2.69998e-10	441016	9.03827e-05	39.8636
65	rs12928099	A	C	triglycerides || id:ieu-b-111	16	15150505	Cerebral aneurysm (nonruptured), Cerebral aneurysm (subarachnoid hemorrhage)	-0.0282116	0.296442	0.0258282	0.00218133	2.90001e-38	441016	0.000379135	167.267
66	rs12948505	T	C	triglycerides || id:ieu-b-111	17	464962	Cerebral aneurysm (nonruptured), Cerebral aneurysm (subarachnoid hemorrhage)	0.0138887	0.194119	0.033921	0.00251214	3.2e-08	441016	6.93028e-05	30.5656
67	rs13066793	G	A	triglycerides || id:ieu-b-111	3	87037543	Cerebral aneurysm (nonruptured), Cerebral aneurysm (subarachnoid hemorrhage)	-0.0224583	0.090095	0.0426261	0.00347278	1e-10	441016	9.48208e-05	41.8213
68	rs13107325	T	C	triglycerides || id:ieu-b-111	4	103188709	Cerebral aneurysm (nonruptured), Cerebral aneurysm (subarachnoid hemorrhage)	0.0300749	0.074905	0.103785	0.00377743	1.69981e-15	441016	0.000143714	63.389
69	rs13108218	G	A	triglycerides || id:ieu-b-111	4	3443931	Cerebral aneurysm (nonruptured), Cerebral aneurysm (subarachnoid hemorrhage)	-0.0305169	0.614859	0.0249399	0.00205811	9.70063e-50	441016	0.000498279	219.858
70	rs13118477	A	G	triglycerides || id:ieu-b-111	4	89704367	Cerebral aneurysm (nonruptured), Cerebral aneurysm (subarachnoid hemorrhage)	0.0149897	0.392654	0.0233135	0.00203847	1.9002e-13	441016	0.000122594	54.0724
71	rs1316753	C	G	triglycerides || id:ieu-b-111	5	78531337	Cerebral aneurysm (nonruptured), Cerebral aneurysm (subarachnoid hemorrhage)	-0.0145732	0.394062	0.023468	0.00202974	7.00003e-13	441016	0.000116876	51.5498
72	rs13264304	G	C	triglycerides || id:ieu-b-111	8	18214065	Cerebral aneurysm (nonruptured), Cerebral aneurysm (subarachnoid hemorrhage)	0.0189102	0.151023	0.0275131	0.00276507	8.00018e-12	441016	0.000106042	46.7711
73	rs13269725	G	A	triglycerides || id:ieu-b-111	8	72459889	Cerebral aneurysm (nonruptured), Cerebral aneurysm (subarachnoid hemorrhage)	0.0349878	0.078416	0.0609572	0.0036804	1.99986e-21	441016	0.00020488	90.3735
74	rs13354321	C	T	triglycerides || id:ieu-b-111	5	157925297	Cerebral aneurysm (nonruptured), Cerebral aneurysm (subarachnoid hemorrhage)	-0.0154305	0.409787	0.0232844	0.00201429	1.9002e-14	441016	0.000133047	58.6832
75	rs13389219	T	C	triglycerides || id:ieu-b-111	2	165528876	Cerebral aneurysm (nonruptured), Cerebral aneurysm (subarachnoid hemorrhage)	-0.0376242	0.392551	0.0244694	0.00202704	6.59933e-77	441016	0.000780578	344.515
76	rs1340819	C	A	triglycerides || id:ieu-b-111	13	29145323	Cerebral aneurysm (nonruptured), Cerebral aneurysm (subarachnoid hemorrhage)	-0.0121655	0.345011	0.0247988	0.00209472	6.29999e-09	441016	7.64752e-05	33.7292
77	rs134551	T	C	triglycerides || id:ieu-b-111	22	28807625	Cerebral aneurysm (nonruptured), Cerebral aneurysm (subarachnoid hemorrhage)	-0.0116536	0.335438	0.0258663	0.00211111	3.40001e-08	441016	6.90898e-05	30.4717
78	rs1347188	G	A	triglycerides || id:ieu-b-111	4	124743259	Cerebral aneurysm (nonruptured), Cerebral aneurysm (subarachnoid hemorrhage)	0.0139021	0.245797	0.0260529	0.00231385	1.89998e-09	441016	8.18466e-05	36.0984
79	rs138191773	A	G	triglycerides || id:ieu-b-111	6	72522321	Cerebral aneurysm (nonruptured), Cerebral aneurysm (subarachnoid hemorrhage)	-0.0471717	0.017021	0.198489	0.00791884	2.59998e-09	441016	8.04546e-05	35.4844
80	rs139386986	T	C	triglycerides || id:ieu-b-111	12	34821442	Cerebral aneurysm (nonruptured), Cerebral aneurysm (subarachnoid hemorrhage)	-0.0216903	0.092129	0.0423541	0.0035608	1.09999e-09	441016	8.41289e-05	37.1051
81	rs139974673	C	T	triglycerides || id:ieu-b-111	15	44027885	Cerebral aneurysm (nonruptured), Cerebral aneurysm (subarachnoid hemorrhage)	0.143073	0.026131	0.168904	0.00623867	2.19786e-116	441016	0.00119113	525.932
82	rs140107293	G	A	triglycerides || id:ieu-b-111	10	5267191	Cerebral aneurysm (nonruptured), Cerebral aneurysm (subarachnoid hemorrhage)	-0.0227003	0.154707	0.0336936	0.00275296	1.59993e-16	441016	0.000154149	67.9926
83	rs1420384	T	G	triglycerides || id:ieu-b-111	2	171583876	Cerebral aneurysm (nonruptured), Cerebral aneurysm (subarachnoid hemorrhage)	-0.01279	0.66699	0.0251851	0.00210534	1.2e-09	441016	8.3677e-05	36.9058
84	rs143076454	A	G	triglycerides || id:ieu-b-111	16	921179	Cerebral aneurysm (nonruptured), Cerebral aneurysm (subarachnoid hemorrhage)	0.0403999	0.018647	0.0991296	0.00735364	3.89996e-08	441016	6.8434e-05	30.1824
85	rs145947882	C	A	triglycerides || id:ieu-b-111	17	41809207	Cerebral aneurysm (nonruptured), Cerebral aneurysm (subarachnoid hemorrhage)	0.137333	0.025952	0.069201	0.0063668	3.39625e-103	441016	0.00105389	465.27
86	rs1473886	T	G	triglycerides || id:ieu-b-111	2	20368519	Cerebral aneurysm (nonruptured), Cerebral aneurysm (subarachnoid hemorrhage)	-0.0181218	0.477624	0.0235714	0.00198519	6.90081e-20	441016	0.000188913	83.3291
87	rs148827772	G	A	triglycerides || id:ieu-b-111	4	110766064	Cerebral aneurysm (nonruptured), Cerebral aneurysm (subarachnoid hemorrhage)	0.0465516	0.022544	0.0819463	0.00710636	5.70033e-11	441016	9.72922e-05	42.9114
88	rs149142833	T	C	triglycerides || id:ieu-b-111	20	32188142	Cerebral aneurysm (nonruptured), Cerebral aneurysm (subarachnoid hemorrhage)	0.0169358	0.156359	0.0314335	0.00276509	9.09997e-10	441016	8.50553e-05	37.5138
89	rs150419156	A	G	triglycerides || id:ieu-b-111	2	27744937	Cerebral aneurysm (nonruptured), Cerebral aneurysm (subarachnoid hemorrhage)	-0.0505491	0.015259	0.165035	0.00847063	2.39999e-09	441016	8.07432e-05	35.6118
90	rs150423652	T	G	triglycerides || id:ieu-b-111	11	116603816	Cerebral aneurysm (nonruptured), Cerebral aneurysm (subarachnoid hemorrhage)	0.285824	0.006675	0.288465	0.0122924	1.39959e-119	441016	0.00122444	540.657
91	rs150460588	C	T	triglycerides || id:ieu-b-111	15	57023457	Cerebral aneurysm (nonruptured), Cerebral aneurysm (subarachnoid hemorrhage)	0.0326952	0.044425	0.0672036	0.00484966	1.59993e-11	441016	0.00010305	45.451
92	rs150555490	T	C	triglycerides || id:ieu-b-111	11	116697081	Cerebral aneurysm (nonruptured), Cerebral aneurysm (subarachnoid hemorrhage)	-0.0384234	0.056868	0.0613711	0.00427544	2.49977e-19	441016	0.000183103	80.7659
93	rs150564454	A	G	triglycerides || id:ieu-b-111	8	19972140	Cerebral aneurysm (nonruptured), Cerebral aneurysm (subarachnoid hemorrhage)	-0.101751	0.011556	0.246127	0.00963178	4.40048e-26	441016	0.000252988	111.6
94	rs151235402	T	C	triglycerides || id:ieu-b-111	20	569164	Cerebral aneurysm (nonruptured), Cerebral aneurysm (subarachnoid hemorrhage)	0.0521833	0.015827	0.0932339	0.00815144	1.5e-10	441016	9.2918e-05	40.9819
95	rs1544980	C	T	triglycerides || id:ieu-b-111	8	10677981	Cerebral aneurysm (nonruptured), Cerebral aneurysm (subarachnoid hemorrhage)	0.0238704	0.198644	0.0295133	0.00248513	7.59976e-22	441016	0.000209159	92.2612
96	rs1567353	G	C	triglycerides || id:ieu-b-111	9	1033773	Cerebral aneurysm (nonruptured), Cerebral aneurysm (subarachnoid hemorrhage)	0.0148202	0.307644	0.024445	0.00216358	7.39946e-12	441016	0.00010638	46.9202
97	rs17184382	C	A	triglycerides || id:ieu-b-111	15	63792486	Cerebral aneurysm (nonruptured), Cerebral aneurysm (subarachnoid hemorrhage)	-0.0219251	0.425367	0.0248764	0.00201039	1.10002e-27	441016	0.000269619	118.938
98	rs17326656	T	G	triglycerides || id:ieu-b-111	2	48962291	Cerebral aneurysm (nonruptured), Cerebral aneurysm (subarachnoid hemorrhage)	0.0174394	0.238472	0.0315782	0.00233365	7.8001e-14	441016	0.000126614	55.8457
99	rs174566	G	A	triglycerides || id:ieu-b-111	11	61592362	Cerebral aneurysm (nonruptured), Cerebral aneurysm (subarachnoid hemorrhage)	0.0485019	0.34974	0.0234612	0.00207982	2.79898e-120	441016	0.00123162	543.831
100	rs17585887	C	T	triglycerides || id:ieu-b-111	6	139835498	Cerebral aneurysm (nonruptured), Cerebral aneurysm (subarachnoid hemorrhage)	-0.0285849	0.591074	0.0232101	0.00201656	1.29987e-45	441016	0.000455406	200.932
101	rs1760801	A	G	triglycerides || id:ieu-b-111	1	154259650	Cerebral aneurysm (nonruptured), Cerebral aneurysm (subarachnoid hemorrhage)	-0.0202981	0.295768	0.0239903	0.00218442	1.50003e-20	441016	0.000195749	86.3449
102	rs1799831	T	C	triglycerides || id:ieu-b-111	7	44199142	Cerebral aneurysm (nonruptured), Cerebral aneurysm (subarachnoid hemorrhage)	0.024506	0.156029	0.0290541	0.00273953	3.69999e-19	441016	0.000181409	80.0186
103	rs1801689	C	A	triglycerides || id:ieu-b-111	17	64210580	Cerebral aneurysm (nonruptured), Cerebral aneurysm (subarachnoid hemorrhage)	-0.06613	0.030543	0.123677	0.00577722	2.39994e-30	441016	0.000297013	131.026
104	rs1835346	G	A	triglycerides || id:ieu-b-111	6	161162290	Cerebral aneurysm (nonruptured), Cerebral aneurysm (subarachnoid hemorrhage)	-0.0391877	0.023874	0.099699	0.00654659	2.19999e-09	441016	8.12418e-05	35.8317
105	rs186696265	T	C	triglycerides || id:ieu-b-111	6	161111700	Cerebral aneurysm (nonruptured), Cerebral aneurysm (subarachnoid hemorrhage)	-0.104318	0.014693	0.092219	0.00828522	2.39994e-36	441016	0.000359335	158.529
106	rs188247550	T	C	triglycerides || id:ieu-b-111	19	19396616	Cerebral aneurysm (nonruptured), Cerebral aneurysm (subarachnoid hemorrhage)	-0.134286	0.013117	0.0520133	0.00913128	5.90065e-49	441016	0.000490152	216.27
107	rs193735	A	G	triglycerides || id:ieu-b-111	5	130672958	Cerebral aneurysm (nonruptured), Cerebral aneurysm (subarachnoid hemorrhage)	0.0329807	0.036665	0.0456414	0.00529922	4.90004e-10	441016	8.7822e-05	38.7341
108	rs1938566	T	C	triglycerides || id:ieu-b-111	1	98478981	Cerebral aneurysm (nonruptured), Cerebral aneurysm (subarachnoid hemorrhage)	-0.0212127	0.834537	0.0273493	0.00267054	1.99986e-15	441016	0.000143047	63.0945
109	rs2043085	C	T	triglycerides || id:ieu-b-111	15	58680954	Cerebral aneurysm (nonruptured), Cerebral aneurysm (subarachnoid hemorrhage)	-0.0308028	0.612184	0.0234645	0.00204157	1.9002e-51	441016	0.000515909	227.641
110	rs2068888	A	G	triglycerides || id:ieu-b-111	10	94839642	Cerebral aneurysm (nonruptured), Cerebral aneurysm (subarachnoid hemorrhage)	-0.0318216	0.450732	0.0231789	0.00199589	3.19963e-57	441016	0.000576058	254.196
111	rs2070341	T	C	triglycerides || id:ieu-b-111	14	24545375	Cerebral aneurysm (nonruptured), Cerebral aneurysm (subarachnoid hemorrhage)	0.0113012	0.60309	0.0242034	0.00203413	2.80001e-08	441016	6.99853e-05	30.8667
112	rs2071887	A	T	triglycerides || id:ieu-b-111	22	38879010	Cerebral aneurysm (nonruptured), Cerebral aneurysm (subarachnoid hemorrhage)	0.016312	0.344804	0.0240464	0.00209671	7.29962e-15	441016	0.000137222	60.5251
113	rs2081194	C	G	triglycerides || id:ieu-b-111	19	49263477	Cerebral aneurysm (nonruptured), Cerebral aneurysm (subarachnoid hemorrhage)	-0.0214115	0.600934	0.0244962	0.00207674	6.29941e-25	441016	0.000240974	106.299
114	rs2081687	C	T	triglycerides || id:ieu-b-111	8	59388565	Cerebral aneurysm (nonruptured), Cerebral aneurysm (subarachnoid hemorrhage)	-0.0261379	0.663201	0.0237964	0.00209126	7.59976e-36	441016	0.000354093	156.215
115	rs2092203	T	C	triglycerides || id:ieu-b-111	20	39858545	Cerebral aneurysm (nonruptured), Cerebral aneurysm (subarachnoid hemorrhage)	0.0136756	0.481154	0.0232227	0.00199323	6.79986e-12	441016	0.000106728	47.0734
116	rs2131311	G	A	triglycerides || id:ieu-b-111	1	40435999	Cerebral aneurysm (nonruptured), Cerebral aneurysm (subarachnoid hemorrhage)	-0.0124181	0.714636	0.0257695	0.00222753	2.5e-08	441016	7.04658e-05	31.0786
117	rs2131919	G	A	triglycerides || id:ieu-b-111	9	95283887	Cerebral aneurysm (nonruptured), Cerebral aneurysm (subarachnoid hemorrhage)	0.0173511	0.164266	0.0300563	0.00268396	1e-10	441016	9.47559e-05	41.7927
118	rs213494	T	C	triglycerides || id:ieu-b-111	1	54877103	Cerebral aneurysm (nonruptured), Cerebral aneurysm (subarachnoid hemorrhage)	0.0156106	0.648345	0.0258817	0.00207578	5.50047e-14	441016	0.000128223	56.5555
119	rs2137557	C	T	triglycerides || id:ieu-b-111	3	188439236	Cerebral aneurysm (nonruptured), Cerebral aneurysm (subarachnoid hemorrhage)	0.0117624	0.645612	0.0247021	0.00208003	1.6e-08	441016	7.25048e-05	31.978
120	rs2187114	A	G	triglycerides || id:ieu-b-111	18	70517838	Cerebral aneurysm (nonruptured), Cerebral aneurysm (subarachnoid hemorrhage)	-0.0185151	0.101024	0.0354957	0.00330375	2.1e-08	441016	7.12119e-05	31.4077
121	rs2237029	A	G	triglycerides || id:ieu-b-111	4	55535336	Cerebral aneurysm (nonruptured), Cerebral aneurysm (subarachnoid hemorrhage)	-0.0139399	0.601353	0.0238894	0.00204019	8.30042e-12	441016	0.000105847	46.6849
122	rs2240466	A	G	triglycerides || id:ieu-b-111	7	72856269	Cerebral aneurysm (nonruptured), Cerebral aneurysm (subarachnoid hemorrhage)	-0.122769	0.122916	0.0353266	0.00301848	1e-200	441016	0.00373698	1654.24
123	rs2240533	C	T	triglycerides || id:ieu-b-111	14	71541026	Cerebral aneurysm (nonruptured), Cerebral aneurysm (subarachnoid hemorrhage)	-0.0129897	0.309898	0.025497	0.00215234	1.6e-09	441016	8.25822e-05	36.4229
124	rs2244278	A	C	triglycerides || id:ieu-b-111	9	107661129	Cerebral aneurysm (nonruptured), Cerebral aneurysm (subarachnoid hemorrhage)	-0.0269912	0.120553	0.0399016	0.00306133	1.20005e-18	441016	0.000176235	77.736
125	rs2267373	T	C	triglycerides || id:ieu-b-111	22	38600542	Cerebral aneurysm (nonruptured), Cerebral aneurysm (subarachnoid hemorrhage)	0.0215638	0.580693	0.0236507	0.00202145	1.39991e-26	441016	0.000257963	113.795
126	rs2302263	T	C	triglycerides || id:ieu-b-111	11	64021821	Cerebral aneurysm (nonruptured), Cerebral aneurysm (subarachnoid hemorrhage)	0.0436112	0.088863	0.0345908	0.00349051	8.00018e-36	441016	0.000353843	156.105
127	rs2304969	T	G	triglycerides || id:ieu-b-111	17	4692559	Cerebral aneurysm (nonruptured), Cerebral aneurysm (subarachnoid hemorrhage)	-0.0161469	0.144932	0.0262517	0.0028501	1.5e-08	441016	7.27733e-05	32.0964
128	rs2305746	G	A	triglycerides || id:ieu-b-111	19	35556300	Cerebral aneurysm (nonruptured), Cerebral aneurysm (subarachnoid hemorrhage)	0.0282544	0.933319	0.0484624	0.0039744	1.20005e-12	441016	0.000114584	50.539
129	rs2382825	T	C	triglycerides || id:ieu-b-111	2	219184275	Cerebral aneurysm (nonruptured), Cerebral aneurysm (subarachnoid hemorrhage)	-0.0134774	0.622954	0.0263689	0.00204919	4.79954e-11	441016	9.80733e-05	43.2559
130	rs2407278	G	A	triglycerides || id:ieu-b-111	8	37399290	Cerebral aneurysm (nonruptured), Cerebral aneurysm (subarachnoid hemorrhage)	-0.0339449	0.030154	0.0520609	0.00581961	5.39995e-09	441016	7.71389e-05	34.022
131	rs2487294	T	G	triglycerides || id:ieu-b-111	10	113937941	Cerebral aneurysm (nonruptured), Cerebral aneurysm (subarachnoid hemorrhage)	0.0183191	0.723477	0.0247468	0.00222084	1.59993e-16	441016	0.00015426	68.0412
132	rs2604568	A	T	triglycerides || id:ieu-b-111	4	15102518	Cerebral aneurysm (nonruptured), Cerebral aneurysm (subarachnoid hemorrhage)	0.0116923	0.663895	0.0264341	0.00210543	2.80001e-08	441016	6.99252e-05	30.8401
133	rs2699805	A	G	triglycerides || id:ieu-b-111	7	26394297	Cerebral aneurysm (nonruptured), Cerebral aneurysm (subarachnoid hemorrhage)	-0.0201313	0.399672	0.0237967	0.00203748	5.10035e-23	441016	0.000221313	97.6236
134	rs275184	G	T	triglycerides || id:ieu-b-111	15	39444679	Cerebral aneurysm (nonruptured), Cerebral aneurysm (subarachnoid hemorrhage)	-0.0173487	0.162051	0.0291268	0.00275263	2.90001e-10	441016	9.00627e-05	39.7225
135	rs2773469	G	A	triglycerides || id:ieu-b-111	10	115798895	Cerebral aneurysm (nonruptured), Cerebral aneurysm (subarachnoid hemorrhage)	-0.0188717	0.733286	0.0265619	0.00225426	5.70033e-17	441016	0.000158888	70.0829
136	rs278981	C	T	triglycerides || id:ieu-b-111	4	40428010	Cerebral aneurysm (nonruptured), Cerebral aneurysm (subarachnoid hemorrhage)	0.0125871	0.758155	0.02758	0.00229058	3.89996e-08	441016	6.84662e-05	30.1966
137	rs2812208	C	G	triglycerides || id:ieu-b-111	13	50707087	Cerebral aneurysm (nonruptured), Cerebral aneurysm (subarachnoid hemorrhage)	-0.048426	0.02089	0.0795389	0.00696323	3.50026e-12	441016	0.000109656	48.3653
138	rs28383314	C	T	triglycerides || id:ieu-b-111	6	32587213	Cerebral aneurysm (nonruptured), Cerebral aneurysm (subarachnoid hemorrhage)	0.0379005	0.624109	0.0252194	0.00204671	1.50003e-76	441016	0.000776936	342.906
139	rs28439112	A	T	triglycerides || id:ieu-b-111	8	64664690	Cerebral aneurysm (nonruptured), Cerebral aneurysm (subarachnoid hemorrhage)	0.0126014	0.255528	0.029412	0.00226754	2.69998e-08	441016	7.00234e-05	30.8834
140	rs28577186	A	G	triglycerides || id:ieu-b-111	16	4488191	Cerebral aneurysm (nonruptured), Cerebral aneurysm (subarachnoid hemorrhage)	-0.0163428	0.664571	0.0241981	0.00211672	1.20005e-14	441016	0.000135149	59.6107
141	rs28752924	G	T	triglycerides || id:ieu-b-111	6	31303922	Cerebral aneurysm (nonruptured), Cerebral aneurysm (subarachnoid hemorrhage)	0.0243875	0.243148	0.0232152	0.00276364	1.10002e-18	441016	0.000176539	77.8699
142	rs2925979	C	T	triglycerides || id:ieu-b-111	16	81534790	Cerebral aneurysm (nonruptured), Cerebral aneurysm (subarachnoid hemorrhage)	-0.0322092	0.699976	0.0248784	0.00217095	8.49963e-50	441016	0.000498872	220.119
143	rs2937124	T	C	triglycerides || id:ieu-b-111	16	69862109	Cerebral aneurysm (nonruptured), Cerebral aneurysm (subarachnoid hemorrhage)	-0.0182561	0.362769	0.0238136	0.00212336	8.10028e-18	441016	0.000167587	73.9208
144	rs2943645	T	C	triglycerides || id:ieu-b-111	2	227099180	Cerebral aneurysm (nonruptured), Cerebral aneurysm (subarachnoid hemorrhage)	0.0402918	0.646594	0.0240911	0.00207151	2.90001e-84	441016	0.000857102	378.318
145	rs2983896	A	G	triglycerides || id:ieu-b-111	6	97029871	Cerebral aneurysm (nonruptured), Cerebral aneurysm (subarachnoid hemorrhage)	0.0137912	0.21474	0.0289496	0.00242177	1.2e-08	441016	7.35279e-05	32.4292
146	rs308	G	T	triglycerides || id:ieu-b-111	8	19817476	Cerebral aneurysm (nonruptured), Cerebral aneurysm (subarachnoid hemorrhage)	-0.159413	0.020597	0.0700771	0.00698442	2.60016e-115	441016	0.00117983	520.937
147	rs3103310	G	A	triglycerides || id:ieu-b-111	3	12473045	Cerebral aneurysm (nonruptured), Cerebral aneurysm (subarachnoid hemorrhage)	0.0202549	0.241785	0.0313167	0.00236652	1.10002e-17	441016	0.000166078	73.2551
148	rs320369	G	A	triglycerides || id:ieu-b-111	1	118143517	Cerebral aneurysm (nonruptured), Cerebral aneurysm (subarachnoid hemorrhage)	-0.0125327	0.683292	0.0240234	0.00214567	5.19996e-09	441016	7.73527e-05	34.1163
149	rs325485	G	A	triglycerides || id:ieu-b-111	5	103995368	Cerebral aneurysm (nonruptured), Cerebral aneurysm (subarachnoid hemorrhage)	-0.0117435	0.602889	0.024399	0.00204042	8.60003e-09	441016	7.5105e-05	33.1249
150	rs326222	C	T	triglycerides || id:ieu-b-111	11	47259668	Cerebral aneurysm (nonruptured), Cerebral aneurysm (subarachnoid hemorrhage)	0.0252203	0.697957	0.0236151	0.00215698	1.39991e-31	441016	0.000309898	136.712
151	rs343	A	C	triglycerides || id:ieu-b-111	8	19810787	Cerebral aneurysm (nonruptured), Cerebral aneurysm (subarachnoid hemorrhage)	-0.141493	0.083129	0.0479539	0.00361052	1e-200	441016	0.00347029	1535.78
152	rs34389637	C	CT	triglycerides || id:ieu-b-111	3	12132016	Cerebral aneurysm (nonruptured), Cerebral aneurysm (subarachnoid hemorrhage)	0.025209	0.934514	0.0427811	0.0040263	3.79997e-10	441016	8.88804e-05	39.201
153	rs34682685	A	G	triglycerides || id:ieu-b-111	16	72096227	Cerebral aneurysm (nonruptured), Cerebral aneurysm (subarachnoid hemorrhage)	0.0337428	0.104198	0.0504542	0.00326987	5.79963e-25	441016	0.000241403	106.488
154	rs35140741	CAAAAAAAA	C	triglycerides || id:ieu-b-111	7	15906686	Cerebral aneurysm (nonruptured), Cerebral aneurysm (subarachnoid hemorrhage)	-0.0155759	0.634615	0.0244964	0.00206772	5.00035e-14	441016	0.000128651	56.7441
155	rs35763453	C	T	triglycerides || id:ieu-b-111	12	46215895	Cerebral aneurysm (nonruptured), Cerebral aneurysm (subarachnoid hemorrhage)	0.02845	0.058647	0.0636092	0.00435137	6.20012e-11	441016	9.69206e-05	42.7475
156	rs36043408	A	G	triglycerides || id:ieu-b-111	1	203511492	Cerebral aneurysm (nonruptured), Cerebral aneurysm (subarachnoid hemorrhage)	-0.0128072	0.502153	0.0231914	0.00198554	1.09999e-10	441016	9.43313e-05	41.6053
157	rs3731696	G	A	triglycerides || id:ieu-b-111	2	203431804	Cerebral aneurysm (nonruptured), Cerebral aneurysm (subarachnoid hemorrhage)	0.0218939	0.121188	0.0353827	0.00303176	5.10035e-13	441016	0.000118236	52.15
158	rs3758413	C	T	triglycerides || id:ieu-b-111	10	17268839	Cerebral aneurysm (nonruptured), Cerebral aneurysm (subarachnoid hemorrhage)	0.0111232	0.417724	0.0236021	0.00201767	3.50002e-08	441016	6.89088e-05	30.3919
159	rs3775228	T	C	triglycerides || id:ieu-b-111	4	87985166	Cerebral aneurysm (nonruptured), Cerebral aneurysm (subarachnoid hemorrhage)	0.0338197	0.399717	0.0236897	0.00203602	5.79963e-62	441016	0.000625244	275.914
160	rs3808477	T	C	triglycerides || id:ieu-b-111	8	116670347	Cerebral aneurysm (nonruptured), Cerebral aneurysm (subarachnoid hemorrhage)	-0.0133854	0.279294	0.0250091	0.00220342	1.2e-09	441016	8.36715e-05	36.9034
161	rs3814883	T	C	triglycerides || id:ieu-b-111	16	29994922	Cerebral aneurysm (nonruptured), Cerebral aneurysm (subarachnoid hemorrhage)	0.0148926	0.482498	0.0234915	0.00199657	8.69961e-14	441016	0.000126143	55.6378
162	rs3820897	C	T	triglycerides || id:ieu-b-111	2	3642361	Cerebral aneurysm (nonruptured), Cerebral aneurysm (subarachnoid hemorrhage)	0.0197269	0.819861	0.0244972	0.00260304	3.50026e-14	441016	0.00013021	57.432
163	rs3860846	T	C	triglycerides || id:ieu-b-111	8	126631687	Cerebral aneurysm (nonruptured), Cerebral aneurysm (subarachnoid hemorrhage)	0.0297027	0.27531	0.0276269	0.00224011	4.00037e-40	441016	0.000398498	175.813
164	rs394872	T	C	triglycerides || id:ieu-b-111	21	46582100	Cerebral aneurysm (nonruptured), Cerebral aneurysm (subarachnoid hemorrhage)	0.0111807	0.536237	0.0233521	0.00200285	2.39999e-08	441016	7.06571e-05	31.163
165	rs3974807	T	C	triglycerides || id:ieu-b-111	11	49161967	Cerebral aneurysm (nonruptured), Cerebral aneurysm (subarachnoid hemorrhage)	0.0159776	0.189267	0.0324121	0.00253125	2.80001e-10	441016	9.03357e-05	39.8429
166	rs4128205	C	A	triglycerides || id:ieu-b-111	2	165467068	Cerebral aneurysm (nonruptured), Cerebral aneurysm (subarachnoid hemorrhage)	0.0115011	0.509173	0.0235211	0.00199472	8.10009e-09	441016	7.53751e-05	33.244
167	rs4134963	T	C	triglycerides || id:ieu-b-111	6	20486798	Cerebral aneurysm (nonruptured), Cerebral aneurysm (subarachnoid hemorrhage)	-0.0189544	0.189878	0.0294696	0.00254235	8.99912e-14	441016	0.00012602	55.5837
168	rs41785	A	C	triglycerides || id:ieu-b-111	7	116486020	Cerebral aneurysm (nonruptured), Cerebral aneurysm (subarachnoid hemorrhage)	-0.0150445	0.417487	0.0237583	0.00201492	8.19974e-14	441016	0.000126395	55.7491
169	rs4253750	C	T	triglycerides || id:ieu-b-111	22	46613852	Cerebral aneurysm (nonruptured), Cerebral aneurysm (subarachnoid hemorrhage)	0.0177576	0.214455	0.0311369	0.00243701	3.19963e-13	441016	0.000120378	53.0948
170	rs4471666	G	T	triglycerides || id:ieu-b-111	16	85198965	Cerebral aneurysm (nonruptured), Cerebral aneurysm (subarachnoid hemorrhage)	-0.022461	0.069488	0.0420232	0.00396699	1.5e-08	441016	7.26859e-05	32.0578
171	rs4665972	C	T	triglycerides || id:ieu-b-111	2	27598097	Cerebral aneurysm (nonruptured), Cerebral aneurysm (subarachnoid hemorrhage)	-0.10025	0.604587	0.0239518	0.00203577	1e-200	441016	0.00546859	2424.99
172	rs4675812	A	G	triglycerides || id:ieu-b-111	2	242395674	Cerebral aneurysm (nonruptured), Cerebral aneurysm (subarachnoid hemorrhage)	-0.0142305	0.587882	0.0238185	0.00201176	1.50003e-12	441016	0.000113445	50.0364
173	rs4731701	T	C	triglycerides || id:ieu-b-111	7	130430930	Cerebral aneurysm (nonruptured), Cerebral aneurysm (subarachnoid hemorrhage)	-0.0325803	0.493088	0.0232025	0.00198921	2.70023e-60	441016	0.000607898	268.254
174	rs4760254	C	G	triglycerides || id:ieu-b-111	12	57766392	Cerebral aneurysm (nonruptured), Cerebral aneurysm (subarachnoid hemorrhage)	-0.0281414	0.23908	0.0275114	0.00232488	1e-33	441016	0.000332117	146.517
175	rs4761234	C	T	triglycerides || id:ieu-b-111	12	69732105	Cerebral aneurysm (nonruptured), Cerebral aneurysm (subarachnoid hemorrhage)	-0.0140236	0.484365	0.02361	0.00199376	1.99986e-12	441016	0.000112168	49.4733
176	rs4765148	T	G	triglycerides || id:ieu-b-111	12	124478637	Cerebral aneurysm (nonruptured), Cerebral aneurysm (subarachnoid hemorrhage)	-0.0251537	0.312686	0.0258245	0.0021456	9.70063e-32	441016	0.000311542	137.437
177	rs480823	C	T	triglycerides || id:ieu-b-111	11	116525730	Cerebral aneurysm (nonruptured), Cerebral aneurysm (subarachnoid hemorrhage)	0.15572	0.078996	0.0313541	0.00371974	1e-200	441016	0.0039581	1752.51
178	rs483082	T	G	triglycerides || id:ieu-b-111	19	45416178	Cerebral aneurysm (nonruptured), Cerebral aneurysm (subarachnoid hemorrhage)	0.0862119	0.23535	0.0275792	0.00234474	1e-200	441016	0.00305606	1351.9
179	rs483808	T	C	triglycerides || id:ieu-b-111	19	7957481	Cerebral aneurysm (nonruptured), Cerebral aneurysm (subarachnoid hemorrhage)	-0.0136636	0.701973	0.0239906	0.00218517	4e-10	441016	8.86476e-05	39.0983
180	rs4841580	C	T	triglycerides || id:ieu-b-111	8	11517977	Cerebral aneurysm (nonruptured), Cerebral aneurysm (subarachnoid hemorrhage)	-0.0245383	0.434941	0.0232825	0.00200093	1.39991e-34	441016	0.000340897	150.391
181	rs4969179	G	T	triglycerides || id:ieu-b-111	17	76391454	Cerebral aneurysm (nonruptured), Cerebral aneurysm (subarachnoid hemorrhage)	-0.0177529	0.60445	0.0255164	0.00203649	2.80027e-18	441016	0.000172284	75.9927
182	rs4976033	G	A	triglycerides || id:ieu-b-111	5	67714246	Cerebral aneurysm (nonruptured), Cerebral aneurysm (subarachnoid hemorrhage)	0.0177909	0.402122	0.0237138	0.00205178	4.30031e-18	441016	0.000170453	75.1852
183	rs499293	A	G	triglycerides || id:ieu-b-111	11	30504660	Cerebral aneurysm (nonruptured), Cerebral aneurysm (subarachnoid hemorrhage)	-0.0117912	0.65807	0.0239391	0.00208902	1.7e-08	441016	7.22346e-05	31.8588
184	rs5112	G	C	triglycerides || id:ieu-b-111	19	45430280	Cerebral aneurysm (nonruptured), Cerebral aneurysm (subarachnoid hemorrhage)	0.0684501	0.533428	0.0238445	0.00213412	1e-200	441016	0.00232726	1028.75
185	rs551243	C	G	triglycerides || id:ieu-b-111	11	66074483	Cerebral aneurysm (nonruptured), Cerebral aneurysm (subarachnoid hemorrhage)	0.0143952	0.469258	0.0233083	0.00199178	4.90004e-13	441016	0.000118426	52.2337
186	rs55646464	T	G	triglycerides || id:ieu-b-111	5	173324971	Cerebral aneurysm (nonruptured), Cerebral aneurysm (subarachnoid hemorrhage)	0.0121913	0.300087	0.0234963	0.00217016	1.89998e-08	441016	7.15535e-05	31.5584
187	rs55767272	C	A	triglycerides || id:ieu-b-111	10	63702572	Cerebral aneurysm (nonruptured), Cerebral aneurysm (subarachnoid hemorrhage)	-0.0282011	0.065077	0.0502108	0.00403602	2.80027e-12	441016	0.000110694	48.8229
188	rs55966194	G	C	triglycerides || id:ieu-b-111	20	45599090	Cerebral aneurysm (nonruptured), Cerebral aneurysm (subarachnoid hemorrhage)	-0.0178509	0.281997	0.0283279	0.00221245	7.10068e-16	441016	0.000147589	65.0986
189	rs56397607	G	A	triglycerides || id:ieu-b-111	10	114042643	Cerebral aneurysm (nonruptured), Cerebral aneurysm (subarachnoid hemorrhage)	0.0174851	0.182538	0.0308704	0.00257608	1.10002e-11	441016	0.000104452	46.0697
190	rs56902258	A	T	triglycerides || id:ieu-b-111	14	23733114	Cerebral aneurysm (nonruptured), Cerebral aneurysm (subarachnoid hemorrhage)	-0.0151434	0.196198	0.0289828	0.0025129	1.7e-09	441016	8.23391e-05	36.3157
191	rs5755799	G	C	triglycerides || id:ieu-b-111	22	36012864	Cerebral aneurysm (nonruptured), Cerebral aneurysm (subarachnoid hemorrhage)	0.0118859	0.453747	0.023179	0.00200343	2.99999e-09	441016	7.98044e-05	35.1977
192	rs581080	C	G	triglycerides || id:ieu-b-111	9	15305378	Cerebral aneurysm (nonruptured), Cerebral aneurysm (subarachnoid hemorrhage)	0.0175432	0.819008	0.0336643	0.00258442	1.10002e-11	441016	0.00010447	46.0776
193	rs58542926	T	C	triglycerides || id:ieu-b-111	19	19379549	Cerebral aneurysm (nonruptured), Cerebral aneurysm (subarachnoid hemorrhage)	-0.103184	0.074608	0.0484347	0.00378074	5.29663e-164	441016	0.0016861	744.851
194	rs6028716	A	G	triglycerides || id:ieu-b-111	20	38547459	Cerebral aneurysm (nonruptured), Cerebral aneurysm (subarachnoid hemorrhage)	-0.0128217	0.258428	0.0300485	0.00228302	2e-08	441016	7.15132e-05	31.5406
195	rs6073958	C	T	triglycerides || id:ieu-b-111	20	44551855	Cerebral aneurysm (nonruptured), Cerebral aneurysm (subarachnoid hemorrhage)	0.0556952	0.198674	0.0302514	0.00249344	1.59956e-110	441016	0.00113004	498.926
196	rs60856912	T	G	triglycerides || id:ieu-b-111	17	65892343	Cerebral aneurysm (nonruptured), Cerebral aneurysm (subarachnoid hemorrhage)	0.0248329	0.162906	0.0278206	0.00270829	4.79954e-20	441016	0.000190602	84.0742
197	rs61729990	A	C	triglycerides || id:ieu-b-111	11	117052532	Cerebral aneurysm (nonruptured), Cerebral aneurysm (subarachnoid hemorrhage)	-0.0558488	0.017888	0.143952	0.00752135	1.10002e-13	441016	0.000125005	55.1359
198	rs61830291	C	A	triglycerides || id:ieu-b-111	1	221001142	Cerebral aneurysm (nonruptured), Cerebral aneurysm (subarachnoid hemorrhage)	0.0287484	0.095791	0.036236	0.00337913	1.80011e-17	441016	0.000164094	72.3795
199	rs61905078	C	A	triglycerides || id:ieu-b-111	11	116596309	Cerebral aneurysm (nonruptured), Cerebral aneurysm (subarachnoid hemorrhage)	0.199898	0.073841	0.0376575	0.00379494	1e-200	441016	0.00625214	2774.63
200	rs61993685	C	T	triglycerides || id:ieu-b-111	14	100765823	Cerebral aneurysm (nonruptured), Cerebral aneurysm (subarachnoid hemorrhage)	-0.0234087	0.076413	0.0423703	0.00373997	3.89996e-10	441016	8.8823e-05	39.1757
201	rs62102718	T	A	triglycerides || id:ieu-b-111	19	33891013	Cerebral aneurysm (nonruptured), Cerebral aneurysm (subarachnoid hemorrhage)	0.0202348	0.286196	0.0255844	0.00220142	3.90032e-20	441016	0.000191538	84.487
202	rs62112763	G	C	triglycerides || id:ieu-b-111	19	7220013	Cerebral aneurysm (nonruptured), Cerebral aneurysm (subarachnoid hemorrhage)	0.01935	0.438929	0.0234083	0.00200786	5.60015e-22	441016	0.000210547	92.8738
203	rs62117489	A	C	triglycerides || id:ieu-b-111	19	8442202	Cerebral aneurysm (nonruptured), Cerebral aneurysm (subarachnoid hemorrhage)	-0.0427743	0.056432	0.0648938	0.00431389	3.59998e-23	441016	0.000222883	98.3163
204	rs62128802	T	C	triglycerides || id:ieu-b-111	19	48341814	Cerebral aneurysm (nonruptured), Cerebral aneurysm (subarachnoid hemorrhage)	-0.0158746	0.183216	0.0306525	0.00257782	7.39997e-10	441016	8.59822e-05	37.9226
205	rs62135012	A	G	triglycerides || id:ieu-b-111	2	50731010	Cerebral aneurysm (nonruptured), Cerebral aneurysm (subarachnoid hemorrhage)	-0.0117482	0.357929	0.0233999	0.00207507	1.5e-08	441016	7.2676e-05	32.0535
206	rs62271373	A	T	triglycerides || id:ieu-b-111	3	150066540	Cerebral aneurysm (nonruptured), Cerebral aneurysm (subarachnoid hemorrhage)	0.0419639	0.059967	0.0557019	0.00426588	7.8001e-23	441016	0.000219374	96.7682
207	rs62274099	T	C	triglycerides || id:ieu-b-111	3	156810578	Cerebral aneurysm (nonruptured), Cerebral aneurysm (subarachnoid hemorrhage)	0.0120882	0.424205	0.0236681	0.00202424	2.30001e-09	441016	8.08555e-05	35.6613
208	rs62397245	G	C	triglycerides || id:ieu-b-111	5	176750688	Cerebral aneurysm (nonruptured), Cerebral aneurysm (subarachnoid hemorrhage)	0.0149941	0.22236	0.0271254	0.00239634	3.89996e-10	441016	8.87669e-05	39.1509
209	rs62427982	T	C	triglycerides || id:ieu-b-111	6	107437166	Cerebral aneurysm (nonruptured), Cerebral aneurysm (subarachnoid hemorrhage)	-0.0133153	0.32217	0.0241462	0.00213196	4.20001e-10	441016	8.84405e-05	39.0069
210	rs62473520	C	T	triglycerides || id:ieu-b-111	7	130583442	Cerebral aneurysm (nonruptured), Cerebral aneurysm (subarachnoid hemorrhage)	-0.0211003	0.077998	0.0461692	0.00380118	2.80001e-08	441016	6.98644e-05	30.8133
211	rs6432622	G	A	triglycerides || id:ieu-b-111	2	161340270	Cerebral aneurysm (nonruptured), Cerebral aneurysm (subarachnoid hemorrhage)	-0.0108868	0.490264	0.0233901	0.00198007	3.79997e-08	441016	6.85418e-05	30.23
212	rs6506033	T	C	triglycerides || id:ieu-b-111	18	289209	Cerebral aneurysm (nonruptured), Cerebral aneurysm (subarachnoid hemorrhage)	-0.0228948	0.072523	0.0376055	0.00383903	2.5e-09	441016	8.06383e-05	35.5655
213	rs6517522	C	T	triglycerides || id:ieu-b-111	21	40553845	Cerebral aneurysm (nonruptured), Cerebral aneurysm (subarachnoid hemorrhage)	-0.0129031	0.498138	0.0242043	0.00199242	9.3994e-11	441016	9.50891e-05	41.9396
214	rs6532798	T	C	triglycerides || id:ieu-b-111	4	100054827	Cerebral aneurysm (nonruptured), Cerebral aneurysm (subarachnoid hemorrhage)	0.013792	0.697405	0.0252396	0.00216353	1.79999e-10	441016	9.2137e-05	40.6375
215	rs6562773	G	A	triglycerides || id:ieu-b-111	13	74188935	Cerebral aneurysm (nonruptured), Cerebral aneurysm (subarachnoid hemorrhage)	-0.0120538	0.547533	0.0231317	0.00201057	2e-09	441016	8.14929e-05	35.9424
216	rs6572807	G	A	triglycerides || id:ieu-b-111	14	52480621	Cerebral aneurysm (nonruptured), Cerebral aneurysm (subarachnoid hemorrhage)	0.0124759	0.267065	0.0260726	0.00224899	2.90001e-08	441016	6.97725e-05	30.7728
217	rs6752845	C	G	triglycerides || id:ieu-b-111	2	37095139	Cerebral aneurysm (nonruptured), Cerebral aneurysm (subarachnoid hemorrhage)	-0.0137812	0.431425	0.0232601	0.00200389	6.09958e-12	441016	0.000107232	47.296
218	rs676210	A	G	triglycerides || id:ieu-b-111	2	21231524	Cerebral aneurysm (nonruptured), Cerebral aneurysm (subarachnoid hemorrhage)	-0.0735169	0.205293	0.0261015	0.00244968	7.09578e-198	441016	0.00203805	900.645
219	rs6792725	G	A	triglycerides || id:ieu-b-111	3	24520283	Cerebral aneurysm (nonruptured), Cerebral aneurysm (subarachnoid hemorrhage)	-0.0152543	0.692404	0.0235267	0.00221886	6.20012e-12	441016	0.000107158	47.2632
220	rs67981690	G	A	triglycerides || id:ieu-b-111	12	21343886	Cerebral aneurysm (nonruptured), Cerebral aneurysm (subarachnoid hemorrhage)	0.0299225	0.129887	0.029263	0.00297454	8.30042e-24	441016	0.000229405	101.194
221	rs6800707	G	C	triglycerides || id:ieu-b-111	3	52516293	Cerebral aneurysm (nonruptured), Cerebral aneurysm (subarachnoid hemorrhage)	0.0298848	0.810543	0.0400575	0.00253832	5.30029e-32	441016	0.000314208	138.614
222	rs6805924	T	G	triglycerides || id:ieu-b-111	3	69879670	Cerebral aneurysm (nonruptured), Cerebral aneurysm (subarachnoid hemorrhage)	0.0109684	0.430548	0.0233828	0.00200571	4.49997e-08	441016	6.78057e-05	29.9053
223	rs684773	C	A	triglycerides || id:ieu-b-111	3	135956305	Cerebral aneurysm (nonruptured), Cerebral aneurysm (subarachnoid hemorrhage)	0.0291133	0.766797	0.032685	0.00234718	2.49977e-35	441016	0.000348726	153.847
224	rs6882076	C	T	triglycerides || id:ieu-b-111	5	156390297	Cerebral aneurysm (nonruptured), Cerebral aneurysm (subarachnoid hemorrhage)	0.0331011	0.634285	0.0246458	0.00206122	4.90004e-58	441016	0.000584424	257.89
225	rs6916318	T	A	triglycerides || id:ieu-b-111	6	127435106	Cerebral aneurysm (nonruptured), Cerebral aneurysm (subarachnoid hemorrhage)	0.0267283	0.530533	0.0232123	0.0019907	4.19952e-41	441016	0.000408601	180.272
226	rs696825	T	C	triglycerides || id:ieu-b-111	9	86583076	Cerebral aneurysm (nonruptured), Cerebral aneurysm (subarachnoid hemorrhage)	-0.0202838	0.252926	0.0247747	0.00228763	7.50067e-19	441016	0.000178236	78.6186
227	rs698927	C	A	triglycerides || id:ieu-b-111	1	93836218	Cerebral aneurysm (nonruptured), Cerebral aneurysm (subarachnoid hemorrhage)	-0.0183059	0.183785	0.030082	0.00256302	9.20026e-13	441016	0.000115657	51.0125
228	rs6999569	G	A	triglycerides || id:ieu-b-111	8	126475770	Cerebral aneurysm (nonruptured), Cerebral aneurysm (subarachnoid hemorrhage)	-0.0860885	0.470737	0.0232484	0.00198061	1e-200	441016	0.00426561	1889.25
229	rs7000494	C	G	triglycerides || id:ieu-b-111	8	19873502	Cerebral aneurysm (nonruptured), Cerebral aneurysm (subarachnoid hemorrhage)	0.136538	0.030042	0.0826988	0.00584159	7.99834e-121	441016	0.00123724	546.315
230	rs7077812	C	T	triglycerides || id:ieu-b-111	10	81096071	Cerebral aneurysm (nonruptured), Cerebral aneurysm (subarachnoid hemorrhage)	0.0142284	0.194911	0.0290085	0.00250611	1.40001e-08	441016	7.30846e-05	32.2337
231	rs7134375	A	C	triglycerides || id:ieu-b-111	12	20473758	Cerebral aneurysm (nonruptured), Cerebral aneurysm (subarachnoid hemorrhage)	-0.0171435	0.431174	0.0236781	0.00200504	1.20005e-17	441016	0.00016574	73.1056
232	rs7135509	C	T	triglycerides || id:ieu-b-111	12	22765676	Cerebral aneurysm (nonruptured), Cerebral aneurysm (subarachnoid hemorrhage)	-0.0121338	0.293196	0.0253064	0.00221197	4.09996e-08	441016	6.82262e-05	30.0908
233	rs71368855	T	C	triglycerides || id:ieu-b-111	19	56087586	Cerebral aneurysm (nonruptured), Cerebral aneurysm (subarachnoid hemorrhage)	0.026073	0.115087	0.0464023	0.00312826	7.8001e-17	441016	0.00015749	69.4663
234	rs7140110	C	T	triglycerides || id:ieu-b-111	13	114544024	Cerebral aneurysm (nonruptured), Cerebral aneurysm (subarachnoid hemorrhage)	0.0283172	0.298338	0.0261461	0.00217811	1.20005e-38	441016	0.000383107	169.02
235	rs71538127	G	C	triglycerides || id:ieu-b-111	7	1010801	Cerebral aneurysm (nonruptured), Cerebral aneurysm (subarachnoid hemorrhage)	0.0176494	0.122052	0.0395662	0.00303718	6.19998e-09	441016	7.65652e-05	33.7689
236	rs71603401	G	A	triglycerides || id:ieu-b-111	4	18034463	Cerebral aneurysm (nonruptured), Cerebral aneurysm (subarachnoid hemorrhage)	0.0264991	0.136804	0.0435479	0.00291753	1.10002e-19	441016	0.000187023	82.4954
237	rs7215055	G	A	triglycerides || id:ieu-b-111	17	17458353	Cerebral aneurysm (nonruptured), Cerebral aneurysm (subarachnoid hemorrhage)	0.0389233	0.062892	0.0426628	0.00410062	2.29985e-21	441016	0.000204257	90.0987
238	rs7239575	C	T	triglycerides || id:ieu-b-111	18	21120035	Cerebral aneurysm (nonruptured), Cerebral aneurysm (subarachnoid hemorrhage)	-0.0160767	0.490494	0.0231907	0.00199133	6.79986e-16	441016	0.000147771	65.1787
239	rs7244	A	G	triglycerides || id:ieu-b-111	5	153800513	Cerebral aneurysm (nonruptured), Cerebral aneurysm (subarachnoid hemorrhage)	0.0151978	0.174166	0.0306306	0.00261808	6.4e-09	441016	7.64026e-05	33.6972
240	rs72555385	G	A	triglycerides || id:ieu-b-111	7	73123473	Cerebral aneurysm (nonruptured), Cerebral aneurysm (subarachnoid hemorrhage)	0.0653776	0.048975	0.0790375	0.0046178	1.69981e-45	441016	0.000454293	200.441
241	rs72644085	C	T	triglycerides || id:ieu-b-111	5	55783832	Cerebral aneurysm (nonruptured), Cerebral aneurysm (subarachnoid hemorrhage)	-0.0196036	0.146036	0.0346323	0.00281241	3.19963e-12	441016	0.000110157	48.5861
242	rs7274718	A	G	triglycerides || id:ieu-b-111	20	56113783	Cerebral aneurysm (nonruptured), Cerebral aneurysm (subarachnoid hemorrhage)	0.0159491	0.598516	0.0235568	0.00202919	3.80014e-15	441016	0.000140059	61.7767
243	rs72784786	A	G	triglycerides || id:ieu-b-111	2	28489549	Cerebral aneurysm (nonruptured), Cerebral aneurysm (subarachnoid hemorrhage)	0.0263468	0.060638	0.0457097	0.00416714	2.59998e-10	441016	9.06329e-05	39.974
244	rs72801474	A	G	triglycerides || id:ieu-b-111	5	132444128	Cerebral aneurysm (nonruptured), Cerebral aneurysm (subarachnoid hemorrhage)	-0.0307938	0.091843	0.0534354	0.00344154	3.59998e-19	441016	0.000181505	80.0606
245	rs729761	G	T	triglycerides || id:ieu-b-111	6	43804571	Cerebral aneurysm (nonruptured), Cerebral aneurysm (subarachnoid hemorrhage)	0.0177868	0.711859	0.0254292	0.00221435	9.49948e-16	441016	0.00014628	64.521
246	rs73025562	A	G	triglycerides || id:ieu-b-111	6	160562481	Cerebral aneurysm (nonruptured), Cerebral aneurysm (subarachnoid hemorrhage)	0.0138633	0.245879	0.0248045	0.00231292	2e-09	441016	8.14559e-05	35.9261
247	rs7308584	A	G	triglycerides || id:ieu-b-111	12	6706744	Cerebral aneurysm (nonruptured), Cerebral aneurysm (subarachnoid hemorrhage)	0.0149992	0.184436	0.0269367	0.00256911	5.30005e-09	441016	7.72828e-05	34.0854
248	rs73238173	G	C	triglycerides || id:ieu-b-111	3	142110644	Cerebral aneurysm (nonruptured), Cerebral aneurysm (subarachnoid hemorrhage)	-0.0165938	0.129955	0.033549	0.00295427	1.89998e-08	441016	7.15329e-05	31.5493
249	rs7400002	G	A	triglycerides || id:ieu-b-111	13	114524944	Cerebral aneurysm (nonruptured), Cerebral aneurysm (subarachnoid hemorrhage)	0.0139701	0.230609	0.025937	0.00236663	3.59998e-09	441016	7.90041e-05	34.8447
250	rs74090351	A	G	triglycerides || id:ieu-b-111	1	61705898	Cerebral aneurysm (nonruptured), Cerebral aneurysm (subarachnoid hemorrhage)	-0.0250097	0.068143	0.0428337	0.00393658	2.1e-10	441016	9.15134e-05	40.3624
251	rs742036	A	G	triglycerides || id:ieu-b-111	16	960725	Cerebral aneurysm (nonruptured), Cerebral aneurysm (subarachnoid hemorrhage)	-0.0143632	0.375259	0.0246939	0.00205112	2.49977e-12	441016	0.000111178	49.0364
252	rs7424120	T	C	triglycerides || id:ieu-b-111	2	59313974	Cerebral aneurysm (nonruptured), Cerebral aneurysm (subarachnoid hemorrhage)	-0.0123561	0.601724	0.0235807	0.00203065	1.2e-09	441016	8.39464e-05	37.0246
253	rs75268115	G	A	triglycerides || id:ieu-b-111	11	18301915	Cerebral aneurysm (nonruptured), Cerebral aneurysm (subarachnoid hemorrhage)	-0.0207435	0.084699	0.0395332	0.0035798	6.80002e-09	441016	7.61306e-05	33.5772
254	rs75609851	A	G	triglycerides || id:ieu-b-111	8	19871080	Cerebral aneurysm (nonruptured), Cerebral aneurysm (subarachnoid hemorrhage)	-0.199116	0.01048	0.102027	0.0100401	1.59993e-87	441016	0.000891035	393.309
255	rs75634664	G	C	triglycerides || id:ieu-b-111	17	17538289	Cerebral aneurysm (nonruptured), Cerebral aneurysm (subarachnoid hemorrhage)	0.0362363	0.059756	0.53349	0.00433595	6.4003e-17	441016	0.000158342	69.8421
256	rs75721796	A	G	triglycerides || id:ieu-b-111	7	150296604	Cerebral aneurysm (nonruptured), Cerebral aneurysm (subarachnoid hemorrhage)	0.0210491	0.214459	0.0247734	0.00245993	1.20005e-17	441016	0.000165995	73.2183
257	rs75942983	T	A	triglycerides || id:ieu-b-111	12	62787720	Cerebral aneurysm (nonruptured), Cerebral aneurysm (subarachnoid hemorrhage)	-0.0201303	0.083627	0.0552472	0.00361206	2.5e-08	441016	7.04216e-05	31.0591
258	rs77009508	G	A	triglycerides || id:ieu-b-111	6	161004972	Cerebral aneurysm (nonruptured), Cerebral aneurysm (subarachnoid hemorrhage)	0.0450912	0.073734	0.0491209	0.00379997	1.80011e-32	441016	0.000319176	140.806
259	rs7704653	G	A	triglycerides || id:ieu-b-111	5	90255685	Cerebral aneurysm (nonruptured), Cerebral aneurysm (subarachnoid hemorrhage)	0.0157533	0.723029	0.0272704	0.00224582	2.29985e-12	441016	0.000111555	49.203
260	rs7714361	C	A	triglycerides || id:ieu-b-111	5	112490629	Cerebral aneurysm (nonruptured), Cerebral aneurysm (subarachnoid hemorrhage)	0.0138858	0.233667	0.0259741	0.00236622	4.39997e-09	441016	7.80806e-05	34.4373
261	rs7735249	G	C	triglycerides || id:ieu-b-111	5	53310139	Cerebral aneurysm (nonruptured), Cerebral aneurysm (subarachnoid hemorrhage)	0.0268635	0.112767	0.0357171	0.00315997	1.9002e-17	441016	0.000163845	72.2699
262	rs7786339	T	C	triglycerides || id:ieu-b-111	7	72139093	Cerebral aneurysm (nonruptured), Cerebral aneurysm (subarachnoid hemorrhage)	0.016328	0.168936	0.0302957	0.00265352	7.59994e-10	441016	8.58479e-05	37.8634
263	rs78058190	A	G	triglycerides || id:ieu-b-111	2	219699999	Cerebral aneurysm (nonruptured), Cerebral aneurysm (subarachnoid hemorrhage)	0.0816071	0.05045	0.0422674	0.00510649	1.69981e-57	441016	0.000578769	255.393
264	rs7847285	C	T	triglycerides || id:ieu-b-111	9	13723175	Cerebral aneurysm (nonruptured), Cerebral aneurysm (subarachnoid hemorrhage)	-0.0116104	0.589213	0.0238958	0.00202626	1e-08	441016	7.44419e-05	32.8324
265	rs78484485	A	G	triglycerides || id:ieu-b-111	11	116598065	Cerebral aneurysm (nonruptured), Cerebral aneurysm (subarachnoid hemorrhage)	-0.0758529	0.054016	0.0397227	0.00439863	1.20005e-66	441016	0.000673849	297.377
266	rs78588343	A	G	triglycerides || id:ieu-b-111	6	7249460	Cerebral aneurysm (nonruptured), Cerebral aneurysm (subarachnoid hemorrhage)	-0.0155231	0.176216	0.0279114	0.0026035	2.5e-09	441016	8.06032e-05	35.55
267	rs7861679	T	C	triglycerides || id:ieu-b-111	9	123375589	Cerebral aneurysm (nonruptured), Cerebral aneurysm (subarachnoid hemorrhage)	0.0122025	0.696815	0.0259326	0.00216741	1.79999e-08	441016	7.18671e-05	31.6967
268	rs79153732	T	C	triglycerides || id:ieu-b-111	8	19662937	Cerebral aneurysm (nonruptured), Cerebral aneurysm (subarachnoid hemorrhage)	0.0773626	0.017389	0.14775	0.00758596	1.99986e-24	441016	0.000235768	104.001
269	rs79287178	A	G	triglycerides || id:ieu-b-111	3	172294500	Cerebral aneurysm (nonruptured), Cerebral aneurysm (subarachnoid hemorrhage)	0.0500946	0.031151	0.0575923	0.00600435	7.19946e-17	441016	0.000157807	69.6062
270	rs79357714	G	A	triglycerides || id:ieu-b-111	11	116902639	Cerebral aneurysm (nonruptured), Cerebral aneurysm (subarachnoid hemorrhage)	-0.0289463	0.045724	0.0576733	0.00476453	1.2e-09	441016	8.36865e-05	36.91
271	rs7947951	G	A	triglycerides || id:ieu-b-111	11	13356030	Cerebral aneurysm (nonruptured), Cerebral aneurysm (subarachnoid hemorrhage)	0.0193777	0.689254	0.0232686	0.00214074	1.39991e-19	441016	0.000185755	81.936
272	rs80276949	A	G	triglycerides || id:ieu-b-111	10	52373245	Cerebral aneurysm (nonruptured), Cerebral aneurysm (subarachnoid hemorrhage)	0.0457563	0.022677	0.110475	0.00669008	8.00018e-12	441016	0.000106057	46.7775
273	rs8102873	T	C	triglycerides || id:ieu-b-111	19	57488423	Cerebral aneurysm (nonruptured), Cerebral aneurysm (subarachnoid hemorrhage)	0.0123302	0.584919	0.0232395	0.00201474	9.40005e-10	441016	8.49202e-05	37.4542
274	rs8126001	T	C	triglycerides || id:ieu-b-111	20	62711459	Cerebral aneurysm (nonruptured), Cerebral aneurysm (subarachnoid hemorrhage)	-0.0163778	0.489576	0.0232869	0.00199681	2.39994e-16	441016	0.000152517	67.2722
275	rs852388	C	G	triglycerides || id:ieu-b-111	7	5574239	Cerebral aneurysm (nonruptured), Cerebral aneurysm (subarachnoid hemorrhage)	0.0157124	0.211278	0.0367073	0.00245601	1.6e-10	441016	9.27962e-05	40.9282
276	rs867939	A	G	triglycerides || id:ieu-b-111	18	19911690	Cerebral aneurysm (nonruptured), Cerebral aneurysm (subarachnoid hemorrhage)	-0.0136048	0.57621	0.0231089	0.00202516	1.80011e-11	441016	0.000102321	45.1298
277	rs880315	C	T	triglycerides || id:ieu-b-111	1	10796866	Cerebral aneurysm (nonruptured), Cerebral aneurysm (subarachnoid hemorrhage)	-0.011772	0.340211	0.0233846	0.00210497	2.19999e-08	441016	7.09126e-05	31.2757
278	rs921971	C	T	triglycerides || id:ieu-b-111	18	57861663	Cerebral aneurysm (nonruptured), Cerebral aneurysm (subarachnoid hemorrhage)	0.01565	0.265901	0.0293178	0.00225602	4.00037e-12	441016	0.000109104	48.1217
279	rs9368503	T	A	triglycerides || id:ieu-b-111	6	27303745	Cerebral aneurysm (nonruptured), Cerebral aneurysm (subarachnoid hemorrhage)	-0.0119616	0.510113	0.0241504	0.00198801	1.79999e-09	441016	8.20827e-05	36.2026
280	rs9373056	T	C	triglycerides || id:ieu-b-111	6	133797208	Cerebral aneurysm (nonruptured), Cerebral aneurysm (subarachnoid hemorrhage)	-0.0122839	0.320263	0.0270519	0.00212321	7.19996e-09	441016	7.58926e-05	33.4722
281	rs9376511	G	A	triglycerides || id:ieu-b-111	6	140611419	Cerebral aneurysm (nonruptured), Cerebral aneurysm (subarachnoid hemorrhage)	-0.0154993	0.203288	0.0287514	0.00246511	3.2e-10	441016	8.9631e-05	39.5321
282	rs9425589	A	G	triglycerides || id:ieu-b-111	1	172355276	Cerebral aneurysm (nonruptured), Cerebral aneurysm (subarachnoid hemorrhage)	-0.0137618	0.566781	0.0233081	0.00200182	6.20012e-12	441016	0.000107152	47.2605
283	rs9436661	G	T	triglycerides || id:ieu-b-111	1	62904575	Cerebral aneurysm (nonruptured), Cerebral aneurysm (subarachnoid hemorrhage)	-0.0777322	0.352919	0.0264308	0.00207793	1e-200	441016	0.00316308	1399.39
284	rs9480889	G	C	triglycerides || id:ieu-b-111	6	109189021	Cerebral aneurysm (nonruptured), Cerebral aneurysm (subarachnoid hemorrhage)	0.0163067	0.783137	0.0339643	0.0024101	1.29987e-11	441016	0.000103792	45.7783
285	rs954244	G	C	triglycerides || id:ieu-b-111	2	121309231	Cerebral aneurysm (nonruptured), Cerebral aneurysm (subarachnoid hemorrhage)	0.015323	0.254641	0.0297105	0.00227424	1.59993e-11	441016	0.000102924	45.3955
286	rs9561643	C	A	triglycerides || id:ieu-b-111	13	95253131	Cerebral aneurysm (nonruptured), Cerebral aneurysm (subarachnoid hemorrhage)	0.0167149	0.314726	0.0238119	0.00214481	6.4998e-15	441016	0.000137694	60.7334
287	rs9584870	C	T	triglycerides || id:ieu-b-111	13	99245866	Cerebral aneurysm (nonruptured), Cerebral aneurysm (subarachnoid hemorrhage)	-0.0123562	0.366179	0.0248029	0.00210377	4.30002e-09	441016	7.82141e-05	34.4962
288	rs970069	T	C	triglycerides || id:ieu-b-111	5	140888248	Cerebral aneurysm (nonruptured), Cerebral aneurysm (subarachnoid hemorrhage)	0.0162322	0.212039	0.0291724	0.00243455	2.60016e-11	441016	0.00010079	44.4545
289	rs9831084	C	T	triglycerides || id:ieu-b-111	3	37025661	Cerebral aneurysm (nonruptured), Cerebral aneurysm (subarachnoid hemorrhage)	-0.0118516	0.461922	0.0240144	0.00199656	2.90001e-09	441016	7.98914e-05	35.2361
290	rs9859117	C	G	triglycerides || id:ieu-b-111	3	127397553	Cerebral aneurysm (nonruptured), Cerebral aneurysm (subarachnoid hemorrhage)	0.0147856	0.202649	0.0259512	0.00247772	2.39999e-09	441016	8.07391e-05	35.61
291	rs9889402	A	G	triglycerides || id:ieu-b-111	17	73364216	Cerebral aneurysm (nonruptured), Cerebral aneurysm (subarachnoid hemorrhage)	0.0122827	0.728192	0.0274997	0.00222926	3.59998e-08	441016	6.88307e-05	30.3574
292	rs9902027	T	C	triglycerides || id:ieu-b-111	17	7440984	Cerebral aneurysm (nonruptured), Cerebral aneurysm (subarachnoid hemorrhage)	-0.0151609	0.77437	0.0266832	0.00238645	2.1e-10	441016	9.15063e-05	40.3593
293	rs998584	A	C	triglycerides || id:ieu-b-111	6	43757896	Cerebral aneurysm (nonruptured), Cerebral aneurysm (subarachnoid hemorrhage)	0.0401182	0.482727	0.0233066	0.00198999	2.19989e-90	441016	0.000920718	406.424

## Sheet: S4
Table S4 Instrumental SNPs from HDL cholesterol GWAS.
id	SNP	effect_allele.exposure	other_allele.exposure	exposure	chr.exposure	pos.exposure	outcome	beta.exposure	eaf.exposure	se.exposure	pval.exposure	samplesize.exposure	R2	F
1	rs10031010	A	G	HDL cholesterol || id:ieu-b-109	4	120035180	Cerebral aneurysm (nonruptured), Cerebral aneurysm (subarachnoid hemorrhage)	0.0138083	0.184617	0.00246597	2.1e-08	403943	7.7616e-05	31.3547
2	rs10053349	C	T	HDL cholesterol || id:ieu-b-109	5	78475423	Cerebral aneurysm (nonruptured), Cerebral aneurysm (subarachnoid hemorrhage)	0.0120071	0.390258	0.00195336	7.90005e-10	403943	9.353e-05	37.7841
3	rs10108282	A	T	HDL cholesterol || id:ieu-b-109	8	9720946	Cerebral aneurysm (nonruptured), Cerebral aneurysm (subarachnoid hemorrhage)	0.0168525	0.205724	0.00234262	6.29941e-13	403943	0.0001281	51.7515
4	rs10119644	A	T	HDL cholesterol || id:ieu-b-109	9	117129592	Cerebral aneurysm (nonruptured), Cerebral aneurysm (subarachnoid hemorrhage)	0.013468	0.493902	0.00191042	1.80011e-12	403943	0.00012302	49.6989
5	rs10162642	A	G	HDL cholesterol || id:ieu-b-109	15	58577163	Cerebral aneurysm (nonruptured), Cerebral aneurysm (subarachnoid hemorrhage)	-0.0479223	0.211684	0.0023419	4.60045e-93	403943	0.00103554	418.732
6	rs10233430	C	T	HDL cholesterol || id:ieu-b-109	7	1051664	Cerebral aneurysm (nonruptured), Cerebral aneurysm (subarachnoid hemorrhage)	-0.0204944	0.427019	0.00192772	2.09991e-26	403943	0.000279731	113.027
7	rs1045241	T	C	HDL cholesterol || id:ieu-b-109	5	118729286	Cerebral aneurysm (nonruptured), Cerebral aneurysm (subarachnoid hemorrhage)	0.0164171	0.271252	0.00215576	2.60016e-14	403943	0.000143552	57.9949
8	rs1047891	A	C	HDL cholesterol || id:ieu-b-109	2	211540507	Cerebral aneurysm (nonruptured), Cerebral aneurysm (subarachnoid hemorrhage)	-0.0189073	0.315582	0.00204367	2.19989e-20	403943	0.000211848	85.5924
9	rs10504477	C	T	HDL cholesterol || id:ieu-b-109	8	71338185	Cerebral aneurysm (nonruptured), Cerebral aneurysm (subarachnoid hemorrhage)	-0.0150661	0.412192	0.00193097	6.09958e-15	403943	0.000150683	60.8763
10	rs10513801	G	T	HDL cholesterol || id:ieu-b-109	3	185822353	Cerebral aneurysm (nonruptured), Cerebral aneurysm (subarachnoid hemorrhage)	-0.0303325	0.137151	0.00277034	6.70039e-28	403943	0.000296689	119.88
11	rs1055582	T	C	HDL cholesterol || id:ieu-b-109	4	39700173	Cerebral aneurysm (nonruptured), Cerebral aneurysm (subarachnoid hemorrhage)	0.0140251	0.505231	0.00190973	2.09991e-13	403943	0.000133503	53.9344
12	rs10750766	A	C	HDL cholesterol || id:ieu-b-109	11	65473798	Cerebral aneurysm (nonruptured), Cerebral aneurysm (subarachnoid hemorrhage)	-0.0185663	0.709866	0.00209928	9.20026e-19	403943	0.0001936	78.2182
13	rs10774439	A	G	HDL cholesterol || id:ieu-b-109	12	6731818	Cerebral aneurysm (nonruptured), Cerebral aneurysm (subarachnoid hemorrhage)	0.020513	0.814891	0.00248318	1.39991e-16	403943	0.000168907	68.2401
14	rs10786114	T	C	HDL cholesterol || id:ieu-b-109	10	95309022	Cerebral aneurysm (nonruptured), Cerebral aneurysm (subarachnoid hemorrhage)	0.0238735	0.874851	0.00288231	1.20005e-16	403943	0.000169808	68.6039
15	rs1083470	A	G	HDL cholesterol || id:ieu-b-109	2	147871114	Cerebral aneurysm (nonruptured), Cerebral aneurysm (subarachnoid hemorrhage)	0.0115829	0.615717	0.00195974	3.40001e-09	403943	8.64729e-05	34.933
16	rs11009262	T	G	HDL cholesterol || id:ieu-b-109	10	33448764	Cerebral aneurysm (nonruptured), Cerebral aneurysm (subarachnoid hemorrhage)	-0.0233289	0.057318	0.00409245	1.2e-08	403943	8.0439e-05	32.4952
17	rs11021232	C	T	HDL cholesterol || id:ieu-b-109	11	95320808	Cerebral aneurysm (nonruptured), Cerebral aneurysm (subarachnoid hemorrhage)	-0.0167378	0.18096	0.00248678	1.69981e-11	403943	0.000112138	45.3023
18	rs11045171	G	A	HDL cholesterol || id:ieu-b-109	12	20470199	Cerebral aneurysm (nonruptured), Cerebral aneurysm (subarachnoid hemorrhage)	0.0283661	0.197605	0.00240558	4.30031e-32	403943	0.000344104	139.046
19	rs111363680	T	C	HDL cholesterol || id:ieu-b-109	12	124167271	Cerebral aneurysm (nonruptured), Cerebral aneurysm (subarachnoid hemorrhage)	0.0328171	0.031354	0.00592877	3.09999e-08	403943	7.58435e-05	30.6386
20	rs11171710	A	G	HDL cholesterol || id:ieu-b-109	12	56368078	Cerebral aneurysm (nonruptured), Cerebral aneurysm (subarachnoid hemorrhage)	-0.0114694	0.44814	0.00192933	2.80001e-09	403943	8.74803e-05	35.34
21	rs112001035	A	G	HDL cholesterol || id:ieu-b-109	17	66823805	Cerebral aneurysm (nonruptured), Cerebral aneurysm (subarachnoid hemorrhage)	-0.0466304	0.060492	0.00408312	3.29989e-30	403943	0.00032277	130.422
22	rs11218738	A	G	HDL cholesterol || id:ieu-b-109	11	122524951	Cerebral aneurysm (nonruptured), Cerebral aneurysm (subarachnoid hemorrhage)	0.0234498	0.249489	0.00219817	1.39991e-26	403943	0.000281652	113.803
23	rs112350227	T	C	HDL cholesterol || id:ieu-b-109	2	161091633	Cerebral aneurysm (nonruptured), Cerebral aneurysm (subarachnoid hemorrhage)	-0.0319379	0.02764	0.00582274	4.09996e-08	403943	7.44741e-05	30.0854
24	rs11239536	A	T	HDL cholesterol || id:ieu-b-109	10	45978598	Cerebral aneurysm (nonruptured), Cerebral aneurysm (subarachnoid hemorrhage)	0.0287501	0.240967	0.00223129	5.50047e-38	403943	0.000410836	166.022
25	rs11254464	C	T	HDL cholesterol || id:ieu-b-109	10	17265447	Cerebral aneurysm (nonruptured), Cerebral aneurysm (subarachnoid hemorrhage)	0.0127581	0.423107	0.00193081	3.90032e-11	403943	0.000108075	43.6607
26	rs1125873	T	A	HDL cholesterol || id:ieu-b-109	9	107721423	Cerebral aneurysm (nonruptured), Cerebral aneurysm (subarachnoid hemorrhage)	0.0159741	0.492135	0.00192237	9.60064e-17	403943	0.000170909	69.0489
27	rs1132274	A	C	HDL cholesterol || id:ieu-b-109	20	17596155	Cerebral aneurysm (nonruptured), Cerebral aneurysm (subarachnoid hemorrhage)	-0.0217809	0.154029	0.00263979	1.59993e-16	403943	0.000168508	68.0786
28	rs113740515	A	G	HDL cholesterol || id:ieu-b-109	12	123199410	Cerebral aneurysm (nonruptured), Cerebral aneurysm (subarachnoid hemorrhage)	0.0377752	0.209452	0.00233951	1.20005e-58	403943	0.000645006	260.712
29	rs113966472	A	G	HDL cholesterol || id:ieu-b-109	16	56445194	Cerebral aneurysm (nonruptured), Cerebral aneurysm (subarachnoid hemorrhage)	0.0324769	0.032408	0.00554864	4.79999e-09	403943	8.48045e-05	34.2589
30	rs114165349	C	G	HDL cholesterol || id:ieu-b-109	1	27021913	Cerebral aneurysm (nonruptured), Cerebral aneurysm (subarachnoid hemorrhage)	-0.0810512	0.023124	0.00636562	3.90032e-37	403943	0.000401184	162.12
31	rs11429307	G	GT	HDL cholesterol || id:ieu-b-109	5	55857025	Cerebral aneurysm (nonruptured), Cerebral aneurysm (subarachnoid hemorrhage)	0.0308032	0.808907	0.00243282	9.70063e-37	403943	0.000396716	160.313
32	rs115912456	G	A	HDL cholesterol || id:ieu-b-109	5	82815158	Cerebral aneurysm (nonruptured), Cerebral aneurysm (subarachnoid hemorrhage)	0.028084	0.041265	0.0047884	4.49997e-09	403943	8.51491e-05	34.3981
33	rs116006942	A	G	HDL cholesterol || id:ieu-b-109	5	53405314	Cerebral aneurysm (nonruptured), Cerebral aneurysm (subarachnoid hemorrhage)	-0.02987	0.060798	0.00403491	1.29987e-13	403943	0.000135651	54.8025
34	rs11614202	G	A	HDL cholesterol || id:ieu-b-109	12	9097523	Cerebral aneurysm (nonruptured), Cerebral aneurysm (subarachnoid hemorrhage)	0.0227709	0.841919	0.00261356	2.99985e-18	403943	0.000187886	75.909
35	rs11631178	C	T	HDL cholesterol || id:ieu-b-109	15	58714787	Cerebral aneurysm (nonruptured), Cerebral aneurysm (subarachnoid hemorrhage)	0.0211366	0.103811	0.0031235	1.29987e-11	403943	0.000113349	45.7915
36	rs11640494	A	G	HDL cholesterol || id:ieu-b-109	16	88029685	Cerebral aneurysm (nonruptured), Cerebral aneurysm (subarachnoid hemorrhage)	-0.015349	0.456655	0.00189969	6.4998e-16	403943	0.000161586	65.2819
37	rs11664369	T	C	HDL cholesterol || id:ieu-b-109	18	57739072	Cerebral aneurysm (nonruptured), Cerebral aneurysm (subarachnoid hemorrhage)	-0.0229777	0.267061	0.00215861	1.80011e-26	403943	0.000280429	113.309
38	rs1168114	G	A	HDL cholesterol || id:ieu-b-109	1	63156043	Cerebral aneurysm (nonruptured), Cerebral aneurysm (subarachnoid hemorrhage)	0.0155365	0.65237	0.00199819	7.50067e-15	403943	0.00014964	60.4548
39	rs116843064	A	G	HDL cholesterol || id:ieu-b-109	19	8429323	Cerebral aneurysm (nonruptured), Cerebral aneurysm (subarachnoid hemorrhage)	0.206178	0.019327	0.0069176	3.39625e-195	403943	0.00219432	888.324
40	rs116857878	T	C	HDL cholesterol || id:ieu-b-109	16	57052583	Cerebral aneurysm (nonruptured), Cerebral aneurysm (subarachnoid hemorrhage)	0.0482826	0.020363	0.00697677	4.49987e-12	403943	0.00011855	47.8928
41	rs11688682	C	G	HDL cholesterol || id:ieu-b-109	2	121347612	Cerebral aneurysm (nonruptured), Cerebral aneurysm (subarachnoid hemorrhage)	0.0147369	0.270836	0.0022133	2.80027e-11	403943	0.00010974	44.3332
42	rs11704977	T	C	HDL cholesterol || id:ieu-b-109	22	30900128	Cerebral aneurysm (nonruptured), Cerebral aneurysm (subarachnoid hemorrhage)	0.0147253	0.149996	0.00268902	4.30002e-08	403943	7.42314e-05	29.9873
43	rs117230571	G	A	HDL cholesterol || id:ieu-b-109	13	41689067	Cerebral aneurysm (nonruptured), Cerebral aneurysm (subarachnoid hemorrhage)	-0.0266417	0.076958	0.00363105	2.19989e-13	403943	0.000133254	53.8341
44	rs117291242	T	C	HDL cholesterol || id:ieu-b-109	11	380315	Cerebral aneurysm (nonruptured), Cerebral aneurysm (subarachnoid hemorrhage)	-0.0315912	0.036567	0.00506695	4.49997e-10	403943	9.62226e-05	38.872
45	rs117762989	T	C	HDL cholesterol || id:ieu-b-109	11	62603644	Cerebral aneurysm (nonruptured), Cerebral aneurysm (subarachnoid hemorrhage)	-0.0268923	0.043022	0.00468314	9.29994e-09	403943	8.16255e-05	32.9746
46	rs117847213	G	A	HDL cholesterol || id:ieu-b-109	11	111421906	Cerebral aneurysm (nonruptured), Cerebral aneurysm (subarachnoid hemorrhage)	0.0295589	0.040812	0.0048659	1.2e-09	403943	9.13462e-05	36.9018
47	rs12046972	C	T	HDL cholesterol || id:ieu-b-109	1	219673143	Cerebral aneurysm (nonruptured), Cerebral aneurysm (subarachnoid hemorrhage)	-0.0148213	0.564083	0.00191599	1e-14	403943	0.000148116	59.839
48	rs12205778	A	G	HDL cholesterol || id:ieu-b-109	6	42914749	Cerebral aneurysm (nonruptured), Cerebral aneurysm (subarachnoid hemorrhage)	0.0162321	0.258895	0.00217549	8.60003e-14	403943	0.000137802	55.6715
49	rs12229011	T	C	HDL cholesterol || id:ieu-b-109	12	125083714	Cerebral aneurysm (nonruptured), Cerebral aneurysm (subarachnoid hemorrhage)	-0.0259933	0.097467	0.00322614	7.8001e-16	403943	0.000160682	64.9164
50	rs1225053	C	T	HDL cholesterol || id:ieu-b-109	3	131642852	Cerebral aneurysm (nonruptured), Cerebral aneurysm (subarachnoid hemorrhage)	-0.0150376	0.264492	0.00216684	3.90032e-12	403943	0.000119215	48.1616
51	rs1240820	A	G	HDL cholesterol || id:ieu-b-109	6	16825137	Cerebral aneurysm (nonruptured), Cerebral aneurysm (subarachnoid hemorrhage)	0.0131835	0.293164	0.00210043	3.50002e-10	403943	9.75175e-05	39.3952
52	rs12462109	T	C	HDL cholesterol || id:ieu-b-109	19	52343496	Cerebral aneurysm (nonruptured), Cerebral aneurysm (subarachnoid hemorrhage)	-0.0159539	0.287067	0.00210812	3.80014e-14	403943	0.000141763	57.2718
53	rs12475332	G	T	HDL cholesterol || id:ieu-b-109	2	227232047	Cerebral aneurysm (nonruptured), Cerebral aneurysm (subarachnoid hemorrhage)	0.012897	0.261038	0.0021638	2.5e-09	403943	8.79397e-05	35.5256
54	rs12575456	A	G	HDL cholesterol || id:ieu-b-109	11	47326073	Cerebral aneurysm (nonruptured), Cerebral aneurysm (subarachnoid hemorrhage)	0.0445866	0.321829	0.00203342	1.39959e-106	403943	0.00118882	480.787
55	rs12686780	T	C	HDL cholesterol || id:ieu-b-109	9	95382297	Cerebral aneurysm (nonruptured), Cerebral aneurysm (subarachnoid hemorrhage)	-0.0161688	0.174998	0.00251034	1.2e-10	403943	0.000102689	41.4847
56	rs12705595	A	G	HDL cholesterol || id:ieu-b-109	7	109103912	Cerebral aneurysm (nonruptured), Cerebral aneurysm (subarachnoid hemorrhage)	0.0110554	0.37337	0.00198306	2.5e-08	403943	7.6935e-05	31.0796
57	rs12740374	T	G	HDL cholesterol || id:ieu-b-109	1	109817590	Cerebral aneurysm (nonruptured), Cerebral aneurysm (subarachnoid hemorrhage)	0.0288629	0.221008	0.00229106	2.19989e-36	403943	0.00039275	158.71
58	rs12740811	G	A	HDL cholesterol || id:ieu-b-109	1	171416256	Cerebral aneurysm (nonruptured), Cerebral aneurysm (subarachnoid hemorrhage)	-0.0184297	0.094047	0.00326047	1.6e-08	403943	7.909e-05	31.9502
59	rs12781812	T	G	HDL cholesterol || id:ieu-b-109	10	101891222	Cerebral aneurysm (nonruptured), Cerebral aneurysm (subarachnoid hemorrhage)	0.0107203	0.400915	0.00194289	3.40001e-08	403943	7.53641e-05	30.445
60	rs1281959	G	C	HDL cholesterol || id:ieu-b-109	6	153457548	Cerebral aneurysm (nonruptured), Cerebral aneurysm (subarachnoid hemorrhage)	0.0146574	0.525716	0.00190666	1.50003e-14	403943	0.00014628	59.097
61	rs12921195	A	C	HDL cholesterol || id:ieu-b-109	16	4677604	Cerebral aneurysm (nonruptured), Cerebral aneurysm (subarachnoid hemorrhage)	-0.0166869	0.139503	0.00281852	3.2e-09	403943	8.67663e-05	35.0515
62	rs12926854	G	A	HDL cholesterol || id:ieu-b-109	16	85951258	Cerebral aneurysm (nonruptured), Cerebral aneurysm (subarachnoid hemorrhage)	0.0122457	0.269909	0.00213341	9.49992e-09	403943	8.15573e-05	32.947
63	rs12928099	A	C	HDL cholesterol || id:ieu-b-109	16	15150505	Cerebral aneurysm (nonruptured), Cerebral aneurysm (subarachnoid hemorrhage)	0.0214263	0.29612	0.00206787	3.69999e-25	403943	0.000265713	107.361
64	rs12986742	C	T	HDL cholesterol || id:ieu-b-109	2	58975143	Cerebral aneurysm (nonruptured), Cerebral aneurysm (subarachnoid hemorrhage)	-0.0106002	0.475905	0.00191315	2.99999e-08	403943	7.59936e-05	30.6993
65	rs12998038	T	C	HDL cholesterol || id:ieu-b-109	2	42602387	Cerebral aneurysm (nonruptured), Cerebral aneurysm (subarachnoid hemorrhage)	0.0131918	0.258702	0.0021847	1.6e-09	403943	9.02537e-05	36.4605
66	rs13066793	G	A	HDL cholesterol || id:ieu-b-109	3	87037543	Cerebral aneurysm (nonruptured), Cerebral aneurysm (subarachnoid hemorrhage)	0.0220769	0.090115	0.00332887	3.29989e-11	403943	0.000108872	43.9825
67	rs13087167	C	G	HDL cholesterol || id:ieu-b-109	3	185878140	Cerebral aneurysm (nonruptured), Cerebral aneurysm (subarachnoid hemorrhage)	0.0167458	0.632997	0.00198206	2.90001e-17	403943	0.000176678	71.3799
68	rs13107325	T	C	HDL cholesterol || id:ieu-b-109	4	103188709	Cerebral aneurysm (nonruptured), Cerebral aneurysm (subarachnoid hemorrhage)	-0.080346	0.074942	0.00362445	6.99842e-109	403943	0.00121506	491.408
69	rs13111599	G	A	HDL cholesterol || id:ieu-b-109	4	83917037	Cerebral aneurysm (nonruptured), Cerebral aneurysm (subarachnoid hemorrhage)	0.0127921	0.737196	0.00216664	3.50002e-09	403943	8.62884e-05	34.8584
70	rs13137144	A	G	HDL cholesterol || id:ieu-b-109	4	967445	Cerebral aneurysm (nonruptured), Cerebral aneurysm (subarachnoid hemorrhage)	0.0164073	0.461454	0.00192431	1.50003e-17	403943	0.000179939	72.6979
71	rs13144151	G	A	HDL cholesterol || id:ieu-b-109	4	146403165	Cerebral aneurysm (nonruptured), Cerebral aneurysm (subarachnoid hemorrhage)	0.0178695	0.850001	0.00270341	3.80014e-11	403943	0.000108152	43.6917
72	rs13235365	T	C	HDL cholesterol || id:ieu-b-109	7	6456091	Cerebral aneurysm (nonruptured), Cerebral aneurysm (subarachnoid hemorrhage)	0.0258181	0.273616	0.00214379	2.09991e-33	403943	0.000358929	145.038
73	rs13269725	G	A	HDL cholesterol || id:ieu-b-109	8	72459889	Cerebral aneurysm (nonruptured), Cerebral aneurysm (subarachnoid hemorrhage)	-0.0259912	0.078342	0.00353253	1.9002e-13	403943	0.000133999	54.1351
74	rs133015	G	C	HDL cholesterol || id:ieu-b-109	22	38572526	Cerebral aneurysm (nonruptured), Cerebral aneurysm (subarachnoid hemorrhage)	0.0205993	0.440063	0.00192854	1.20005e-26	403943	0.000282361	114.089
75	rs13379043	C	T	HDL cholesterol || id:ieu-b-109	14	74250126	Cerebral aneurysm (nonruptured), Cerebral aneurysm (subarachnoid hemorrhage)	0.0198764	0.28042	0.00216717	4.70002e-20	403943	0.000208199	84.1177
76	rs13389219	T	C	HDL cholesterol || id:ieu-b-109	2	165528876	Cerebral aneurysm (nonruptured), Cerebral aneurysm (subarachnoid hemorrhage)	0.0277324	0.392619	0.00194608	4.49987e-46	403943	0.000502476	203.073
77	rs1349852	C	A	HDL cholesterol || id:ieu-b-109	4	69533217	Cerebral aneurysm (nonruptured), Cerebral aneurysm (subarachnoid hemorrhage)	0.0112127	0.475293	0.00192565	5.80003e-09	403943	8.39284e-05	33.905
78	rs1383732	G	A	HDL cholesterol || id:ieu-b-109	4	103953389	Cerebral aneurysm (nonruptured), Cerebral aneurysm (subarachnoid hemorrhage)	-0.0152024	0.149969	0.00267698	1.40001e-08	403943	7.98324e-05	32.2502
79	rs1395221	T	G	HDL cholesterol || id:ieu-b-109	4	24626903	Cerebral aneurysm (nonruptured), Cerebral aneurysm (subarachnoid hemorrhage)	-0.0111888	0.397646	0.00195359	1e-08	403943	8.11979e-05	32.8018
80	rs140064750	C	T	HDL cholesterol || id:ieu-b-109	8	19906156	Cerebral aneurysm (nonruptured), Cerebral aneurysm (subarachnoid hemorrhage)	-0.0440664	0.024546	0.00634192	3.69999e-12	403943	0.000119509	48.2805
81	rs140164052	A	G	HDL cholesterol || id:ieu-b-109	16	57542242	Cerebral aneurysm (nonruptured), Cerebral aneurysm (subarachnoid hemorrhage)	-0.0417453	0.031786	0.00540785	1.20005e-14	403943	0.000147497	59.5887
82	rs141062196	A	G	HDL cholesterol || id:ieu-b-109	17	495327	Cerebral aneurysm (nonruptured), Cerebral aneurysm (subarachnoid hemorrhage)	-0.0188553	0.194436	0.00241089	5.19996e-15	403943	0.0001514	61.166
83	rs1411432	C	A	HDL cholesterol || id:ieu-b-109	9	16728532	Cerebral aneurysm (nonruptured), Cerebral aneurysm (subarachnoid hemorrhage)	-0.0139757	0.186415	0.00245569	1.29999e-08	403943	8.01761e-05	32.389
84	rs1412234	C	T	HDL cholesterol || id:ieu-b-109	9	28410683	Cerebral aneurysm (nonruptured), Cerebral aneurysm (subarachnoid hemorrhage)	-0.011989	0.327133	0.00203583	3.89996e-09	403943	8.58471e-05	34.6801
85	rs141440048	T	C	HDL cholesterol || id:ieu-b-109	1	182328198	Cerebral aneurysm (nonruptured), Cerebral aneurysm (subarachnoid hemorrhage)	0.0436872	0.017665	0.00756751	7.79992e-09	403943	8.24986e-05	33.3273
86	rs141469619	G	A	HDL cholesterol || id:ieu-b-109	11	116714293	Cerebral aneurysm (nonruptured), Cerebral aneurysm (subarachnoid hemorrhage)	-0.203479	0.009879	0.0101857	8.69961e-89	403943	0.00098698	399.076
87	rs142288236	T	C	HDL cholesterol || id:ieu-b-109	8	19845612	Cerebral aneurysm (nonruptured), Cerebral aneurysm (subarachnoid hemorrhage)	-0.0776969	0.01469	0.00795635	1.59993e-22	403943	0.000236024	95.3625
88	rs1431659	G	A	HDL cholesterol || id:ieu-b-109	8	73439070	Cerebral aneurysm (nonruptured), Cerebral aneurysm (subarachnoid hemorrhage)	0.0127918	0.728463	0.00214104	2.30001e-09	403943	8.83599e-05	35.6953
89	rs144033177	C	A	HDL cholesterol || id:ieu-b-109	20	571467	Cerebral aneurysm (nonruptured), Cerebral aneurysm (subarachnoid hemorrhage)	-0.05557	0.015822	0.0078389	1.39991e-12	403943	0.000124393	50.2537
90	rs144311893	T	C	HDL cholesterol || id:ieu-b-109	19	45423944	Cerebral aneurysm (nonruptured), Cerebral aneurysm (subarachnoid hemorrhage)	0.0809615	0.022086	0.0066916	1.10002e-33	403943	0.000362259	146.384
91	rs1446585	G	A	HDL cholesterol || id:ieu-b-109	2	136407479	Cerebral aneurysm (nonruptured), Cerebral aneurysm (subarachnoid hemorrhage)	0.0167827	0.244295	0.00217146	1.10002e-14	403943	0.000147855	59.7335
92	rs145947882	C	A	HDL cholesterol || id:ieu-b-109	17	41809207	Cerebral aneurysm (nonruptured), Cerebral aneurysm (subarachnoid hemorrhage)	-0.164935	0.026042	0.00609907	4.69894e-161	403943	0.00180714	731.301
93	rs1471251	T	A	HDL cholesterol || id:ieu-b-109	4	87976359	Cerebral aneurysm (nonruptured), Cerebral aneurysm (subarachnoid hemorrhage)	-0.0193662	0.398159	0.00195327	3.59998e-23	403943	0.000243298	98.3019
94	rs147460434	A	AAAAAT	HDL cholesterol || id:ieu-b-109	15	43130406	Cerebral aneurysm (nonruptured), Cerebral aneurysm (subarachnoid hemorrhage)	-0.0150577	0.817739	0.00247598	1.2e-09	403943	9.1551e-05	36.9846
95	rs147627829	A	G	HDL cholesterol || id:ieu-b-109	6	34335088	Cerebral aneurysm (nonruptured), Cerebral aneurysm (subarachnoid hemorrhage)	-0.0535763	0.043706	0.00468184	2.49977e-30	403943	0.000324079	130.951
96	rs147772065	C	G	HDL cholesterol || id:ieu-b-109	9	107732530	Cerebral aneurysm (nonruptured), Cerebral aneurysm (subarachnoid hemorrhage)	0.0288034	0.034794	0.0052496	4.09996e-08	403943	7.45217e-05	30.1046
97	rs150224153	T	C	HDL cholesterol || id:ieu-b-109	20	43008981	Cerebral aneurysm (nonruptured), Cerebral aneurysm (subarachnoid hemorrhage)	-0.0934689	0.029665	0.00575879	3.10027e-59	403943	0.000651731	263.433
98	rs150237291	C	T	HDL cholesterol || id:ieu-b-109	18	46781014	Cerebral aneurysm (nonruptured), Cerebral aneurysm (subarachnoid hemorrhage)	0.0453058	0.021799	0.00656295	5.10035e-12	403943	0.000117961	47.6549
99	rs150844304	C	A	HDL cholesterol || id:ieu-b-109	15	43726625	Cerebral aneurysm (nonruptured), Cerebral aneurysm (subarachnoid hemorrhage)	-0.090543	0.025907	0.00599215	1.39991e-51	403943	0.00056491	228.319
100	rs150861794	T	C	HDL cholesterol || id:ieu-b-109	13	109003805	Cerebral aneurysm (nonruptured), Cerebral aneurysm (subarachnoid hemorrhage)	-0.0446978	0.018301	0.00759758	4e-09	403943	8.5677e-05	34.6114
101	rs1534696	A	C	HDL cholesterol || id:ieu-b-109	7	26397239	Cerebral aneurysm (nonruptured), Cerebral aneurysm (subarachnoid hemorrhage)	0.0166573	0.540992	0.0019113	2.90001e-18	403943	0.000187996	75.9538
102	rs1601934	A	G	HDL cholesterol || id:ieu-b-109	15	58671721	Cerebral aneurysm (nonruptured), Cerebral aneurysm (subarachnoid hemorrhage)	-0.10102	0.687495	0.00207033	1e-200	403943	0.00585954	2380.86
103	rs16928809	A	G	HDL cholesterol || id:ieu-b-109	11	2936952	Cerebral aneurysm (nonruptured), Cerebral aneurysm (subarachnoid hemorrhage)	-0.0262633	0.093089	0.00329991	1.69981e-15	403943	0.000156786	63.3421
104	rs17124112	A	C	HDL cholesterol || id:ieu-b-109	14	88605509	Cerebral aneurysm (nonruptured), Cerebral aneurysm (subarachnoid hemorrhage)	-0.020798	0.07993	0.00352939	3.79997e-09	403943	8.5958e-05	34.725
105	rs17138358	C	G	HDL cholesterol || id:ieu-b-109	7	17920253	Cerebral aneurysm (nonruptured), Cerebral aneurysm (subarachnoid hemorrhage)	-0.0272272	0.398392	0.00194811	2.19989e-44	403943	0.000483336	195.334
106	rs17309930	A	C	HDL cholesterol || id:ieu-b-109	11	27748493	Cerebral aneurysm (nonruptured), Cerebral aneurysm (subarachnoid hemorrhage)	-0.0218885	0.205132	0.00235533	1.50003e-20	403943	0.000213755	86.3627
107	rs17326656	T	G	HDL cholesterol || id:ieu-b-109	2	48962291	Cerebral aneurysm (nonruptured), Cerebral aneurysm (subarachnoid hemorrhage)	-0.0223923	0.238666	0.00223885	1.50003e-23	403943	0.000247582	100.033
108	rs174566	G	A	HDL cholesterol || id:ieu-b-109	11	61592362	Cerebral aneurysm (nonruptured), Cerebral aneurysm (subarachnoid hemorrhage)	-0.0562241	0.350061	0.00199551	1.1995e-174	403943	0.00196139	793.844
109	rs1760940	C	A	HDL cholesterol || id:ieu-b-109	14	20938251	Cerebral aneurysm (nonruptured), Cerebral aneurysm (subarachnoid hemorrhage)	0.0121791	0.24702	0.0022157	3.89996e-08	403943	7.47921e-05	30.2139
110	rs17713879	A	G	HDL cholesterol || id:ieu-b-109	2	254215	Cerebral aneurysm (nonruptured), Cerebral aneurysm (subarachnoid hemorrhage)	0.0138956	0.364695	0.00197564	1.99986e-12	403943	0.000122452	49.4694
111	rs1771582	G	T	HDL cholesterol || id:ieu-b-109	1	161614490	Cerebral aneurysm (nonruptured), Cerebral aneurysm (subarachnoid hemorrhage)	0.0129458	0.557402	0.00197832	6.00067e-11	403943	0.000105998	42.8216
112	rs183906992	C	T	HDL cholesterol || id:ieu-b-109	7	95011948	Cerebral aneurysm (nonruptured), Cerebral aneurysm (subarachnoid hemorrhage)	0.0294539	0.04275	0.00474735	5.49997e-10	403943	9.52844e-05	38.4929
113	rs185073199	A	T	HDL cholesterol || id:ieu-b-109	1	145536716	Cerebral aneurysm (nonruptured), Cerebral aneurysm (subarachnoid hemorrhage)	0.0637585	0.010267	0.0100718	2.39999e-10	403943	9.91971e-05	40.0737
114	rs1862205	A	G	HDL cholesterol || id:ieu-b-109	5	108656635	Cerebral aneurysm (nonruptured), Cerebral aneurysm (subarachnoid hemorrhage)	0.0113186	0.404725	0.00194381	5.80003e-09	403943	8.39308e-05	33.9059
115	rs188502504	C	T	HDL cholesterol || id:ieu-b-109	5	131121165	Cerebral aneurysm (nonruptured), Cerebral aneurysm (subarachnoid hemorrhage)	-0.0316669	0.03643	0.00510538	5.60003e-10	403943	9.52343e-05	38.4727
116	rs1955512	A	G	HDL cholesterol || id:ieu-b-109	14	33175822	Cerebral aneurysm (nonruptured), Cerebral aneurysm (subarachnoid hemorrhage)	0.0109986	0.575802	0.00197003	2.39999e-08	403943	7.7157e-05	31.1693
117	rs1970811	C	T	HDL cholesterol || id:ieu-b-109	10	126696496	Cerebral aneurysm (nonruptured), Cerebral aneurysm (subarachnoid hemorrhage)	-0.0116112	0.457743	0.00191759	1.40001e-09	403943	9.07576e-05	36.6641
118	rs201441	G	T	HDL cholesterol || id:ieu-b-109	7	101737327	Cerebral aneurysm (nonruptured), Cerebral aneurysm (subarachnoid hemorrhage)	-0.0109672	0.580679	0.0019342	1.40001e-08	403943	7.95855e-05	32.1504
119	rs2066714	C	T	HDL cholesterol || id:ieu-b-109	9	107586753	Cerebral aneurysm (nonruptured), Cerebral aneurysm (subarachnoid hemorrhage)	0.0465396	0.128622	0.00284369	3.40017e-60	403943	0.000662633	267.842
120	rs2068888	A	G	HDL cholesterol || id:ieu-b-109	10	94839642	Cerebral aneurysm (nonruptured), Cerebral aneurysm (subarachnoid hemorrhage)	0.0191803	0.450441	0.0019152	1.29987e-23	403943	0.00024823	100.295
121	rs2098368	T	C	HDL cholesterol || id:ieu-b-109	7	36269284	Cerebral aneurysm (nonruptured), Cerebral aneurysm (subarachnoid hemorrhage)	-0.0116029	0.54591	0.00192757	1.79999e-09	403943	8.9692e-05	36.2335
122	rs2098918	T	C	HDL cholesterol || id:ieu-b-109	4	37151533	Cerebral aneurysm (nonruptured), Cerebral aneurysm (subarachnoid hemorrhage)	0.0118698	0.45513	0.00191595	5.80003e-10	403943	9.50073e-05	38.381
123	rs2111216	G	A	HDL cholesterol || id:ieu-b-109	12	110010151	Cerebral aneurysm (nonruptured), Cerebral aneurysm (subarachnoid hemorrhage)	0.0213297	0.593934	0.00194338	5.00035e-28	403943	0.000298129	120.463
124	rs2155220	T	C	HDL cholesterol || id:ieu-b-109	11	76266172	Cerebral aneurysm (nonruptured), Cerebral aneurysm (subarachnoid hemorrhage)	-0.0105204	0.437951	0.00191315	3.79997e-08	403943	7.48538e-05	30.2388
125	rs2159607	T	G	HDL cholesterol || id:ieu-b-109	3	52501451	Cerebral aneurysm (nonruptured), Cerebral aneurysm (subarachnoid hemorrhage)	-0.0239454	0.810874	0.00243213	7.19946e-23	403943	0.000239909	96.9323
126	rs2196808	C	T	HDL cholesterol || id:ieu-b-109	2	111839021	Cerebral aneurysm (nonruptured), Cerebral aneurysm (subarachnoid hemorrhage)	0.0128638	0.731961	0.00215716	2.5e-09	403943	8.80269e-05	35.5608
127	rs2236464	C	T	HDL cholesterol || id:ieu-b-109	21	46898174	Cerebral aneurysm (nonruptured), Cerebral aneurysm (subarachnoid hemorrhage)	-0.0155836	0.212102	0.00235595	3.69999e-11	403943	0.000108302	43.7523
128	rs2237035	T	G	HDL cholesterol || id:ieu-b-109	4	55526251	Cerebral aneurysm (nonruptured), Cerebral aneurysm (subarachnoid hemorrhage)	0.0139172	0.385886	0.00195824	1.20005e-12	403943	0.000125025	50.5091
129	rs2247355	T	C	HDL cholesterol || id:ieu-b-109	8	103876780	Cerebral aneurysm (nonruptured), Cerebral aneurysm (subarachnoid hemorrhage)	0.0206138	0.182679	0.00245873	5.10035e-17	403943	0.00017398	70.2898
130	rs2256609	G	A	HDL cholesterol || id:ieu-b-109	22	21925017	Cerebral aneurysm (nonruptured), Cerebral aneurysm (subarachnoid hemorrhage)	-0.0328881	0.189238	0.00244058	2.19989e-41	403943	0.000449341	181.589
131	rs2268840	C	T	HDL cholesterol || id:ieu-b-109	3	185931174	Cerebral aneurysm (nonruptured), Cerebral aneurysm (subarachnoid hemorrhage)	0.0173197	0.22846	0.00226775	2.19989e-14	403943	0.00014438	58.3295
132	rs2271308	C	T	HDL cholesterol || id:ieu-b-109	17	37817482	Cerebral aneurysm (nonruptured), Cerebral aneurysm (subarachnoid hemorrhage)	0.0278808	0.733051	0.002156	2.99985e-38	403943	0.000413822	167.229
133	rs2281718	T	A	HDL cholesterol || id:ieu-b-109	1	230297778	Cerebral aneurysm (nonruptured), Cerebral aneurysm (subarachnoid hemorrhage)	0.0596431	0.612575	0.00195409	1e-200	403943	0.00230097	931.599
134	rs2290866	T	C	HDL cholesterol || id:ieu-b-109	8	105907833	Cerebral aneurysm (nonruptured), Cerebral aneurysm (subarachnoid hemorrhage)	-0.0119226	0.253153	0.00218189	4.60002e-08	403943	7.39135e-05	29.8589
135	rs2297409	A	G	HDL cholesterol || id:ieu-b-109	9	107576246	Cerebral aneurysm (nonruptured), Cerebral aneurysm (subarachnoid hemorrhage)	-0.0333565	0.194635	0.00240571	1e-43	403943	0.000475716	192.253
136	rs2298214	A	C	HDL cholesterol || id:ieu-b-109	1	935222	Cerebral aneurysm (nonruptured), Cerebral aneurysm (subarachnoid hemorrhage)	-0.01241	0.577365	0.00194099	1.6e-10	403943	0.000101189	40.8785
137	rs2298624	T	C	HDL cholesterol || id:ieu-b-109	18	47429022	Cerebral aneurysm (nonruptured), Cerebral aneurysm (subarachnoid hemorrhage)	0.0300361	0.132532	0.00280916	1.10002e-26	403943	0.000282938	114.323
138	rs2298632	T	C	HDL cholesterol || id:ieu-b-109	1	23710475	Cerebral aneurysm (nonruptured), Cerebral aneurysm (subarachnoid hemorrhage)	0.0144252	0.498073	0.00193744	9.70063e-14	403943	0.000137217	55.4351
139	rs2302263	T	C	HDL cholesterol || id:ieu-b-109	11	64021821	Cerebral aneurysm (nonruptured), Cerebral aneurysm (subarachnoid hemorrhage)	-0.0364373	0.088695	0.00335268	1.59993e-27	403943	0.000292322	118.115
140	rs2307111	C	T	HDL cholesterol || id:ieu-b-109	5	75003678	Cerebral aneurysm (nonruptured), Cerebral aneurysm (subarachnoid hemorrhage)	0.0190053	0.394924	0.0019521	2.09991e-22	403943	0.000234597	94.7858
141	rs2339234	A	G	HDL cholesterol || id:ieu-b-109	5	170612546	Cerebral aneurysm (nonruptured), Cerebral aneurysm (subarachnoid hemorrhage)	-0.0118996	0.683004	0.00205717	7.29995e-09	403943	8.28263e-05	33.4597
142	rs235314	T	C	HDL cholesterol || id:ieu-b-109	21	46271452	Cerebral aneurysm (nonruptured), Cerebral aneurysm (subarachnoid hemorrhage)	-0.0177425	0.532212	0.00191993	2.39994e-20	403943	0.000211372	85.3998
143	rs2362541	G	T	HDL cholesterol || id:ieu-b-109	2	30478453	Cerebral aneurysm (nonruptured), Cerebral aneurysm (subarachnoid hemorrhage)	-0.0108666	0.507519	0.00190325	1.09999e-08	403943	8.06939e-05	32.5982
144	rs2364723	C	G	HDL cholesterol || id:ieu-b-109	2	178126546	Cerebral aneurysm (nonruptured), Cerebral aneurysm (subarachnoid hemorrhage)	0.0120956	0.319156	0.00204641	3.40001e-09	403943	8.64792e-05	34.9355
145	rs2417125	G	A	HDL cholesterol || id:ieu-b-109	9	131562232	Cerebral aneurysm (nonruptured), Cerebral aneurysm (subarachnoid hemorrhage)	-0.0131524	0.284014	0.00211658	5.19996e-10	403943	9.55826e-05	38.6134
146	rs2435307	T	C	HDL cholesterol || id:ieu-b-109	18	21127910	Cerebral aneurysm (nonruptured), Cerebral aneurysm (subarachnoid hemorrhage)	0.0162767	0.48634	0.00190927	1.50003e-17	403943	0.000179887	72.6768
147	rs2498786	G	C	HDL cholesterol || id:ieu-b-109	14	105262368	Cerebral aneurysm (nonruptured), Cerebral aneurysm (subarachnoid hemorrhage)	-0.0254741	0.615979	0.00196826	2.60016e-38	403943	0.000414508	167.506
148	rs2516331	A	C	HDL cholesterol || id:ieu-b-109	1	212416989	Cerebral aneurysm (nonruptured), Cerebral aneurysm (subarachnoid hemorrhage)	0.0126835	0.375524	0.00196658	1.09999e-10	403943	0.000102965	41.5961
149	rs2520096	G	A	HDL cholesterol || id:ieu-b-109	9	136919416	Cerebral aneurysm (nonruptured), Cerebral aneurysm (subarachnoid hemorrhage)	0.0147205	0.270192	0.00215114	7.70016e-12	403943	0.000115914	46.828
150	rs254562	G	A	HDL cholesterol || id:ieu-b-109	5	134441457	Cerebral aneurysm (nonruptured), Cerebral aneurysm (subarachnoid hemorrhage)	-0.0114752	0.409277	0.00194192	3.40001e-09	403943	8.64371e-05	34.9185
151	rs2586116	G	C	HDL cholesterol || id:ieu-b-109	17	38505824	Cerebral aneurysm (nonruptured), Cerebral aneurysm (subarachnoid hemorrhage)	-0.0162577	0.259435	0.00217179	7.10068e-14	403943	0.000138708	56.0377
152	rs2642438	G	A	HDL cholesterol || id:ieu-b-109	1	220970028	Cerebral aneurysm (nonruptured), Cerebral aneurysm (subarachnoid hemorrhage)	0.0276562	0.702698	0.00207854	2.09991e-40	403943	0.000438084	177.038
153	rs2645979	A	G	HDL cholesterol || id:ieu-b-109	12	84017043	Cerebral aneurysm (nonruptured), Cerebral aneurysm (subarachnoid hemorrhage)	0.0114281	0.357369	0.00198606	8.70001e-09	403943	8.19611e-05	33.1102
154	rs267738	G	T	HDL cholesterol || id:ieu-b-109	1	150940625	Cerebral aneurysm (nonruptured), Cerebral aneurysm (subarachnoid hemorrhage)	0.0214529	0.219354	0.00229757	9.8992e-21	403943	0.000215785	87.1831
155	rs2723065	G	A	HDL cholesterol || id:ieu-b-109	2	65279414	Cerebral aneurysm (nonruptured), Cerebral aneurysm (subarachnoid hemorrhage)	0.0149623	0.376773	0.00196239	2.39994e-14	403943	0.000143894	58.1332
156	rs2726111	G	A	HDL cholesterol || id:ieu-b-109	7	36179061	Cerebral aneurysm (nonruptured), Cerebral aneurysm (subarachnoid hemorrhage)	-0.0148127	0.667447	0.00202533	2.60016e-13	403943	0.000132403	53.4903
157	rs2740488	C	A	HDL cholesterol || id:ieu-b-109	9	107661742	Cerebral aneurysm (nonruptured), Cerebral aneurysm (subarachnoid hemorrhage)	-0.0686515	0.265328	0.00216181	1e-200	403943	0.00249036	1008.47
158	rs2792751	C	T	HDL cholesterol || id:ieu-b-109	10	113940329	Cerebral aneurysm (nonruptured), Cerebral aneurysm (subarachnoid hemorrhage)	-0.0360998	0.725031	0.0021336	3.19963e-64	403943	0.0007082	286.274
159	rs2800710	C	T	HDL cholesterol || id:ieu-b-109	6	127452581	Cerebral aneurysm (nonruptured), Cerebral aneurysm (subarachnoid hemorrhage)	-0.0202674	0.51821	0.00190382	1.80011e-26	403943	0.00028048	113.329
160	rs2804894	A	G	HDL cholesterol || id:ieu-b-109	10	33647091	Cerebral aneurysm (nonruptured), Cerebral aneurysm (subarachnoid hemorrhage)	0.0173063	0.734831	0.0021841	2.29985e-15	403943	0.000155409	62.7858
161	rs2814982	T	C	HDL cholesterol || id:ieu-b-109	6	34546560	Cerebral aneurysm (nonruptured), Cerebral aneurysm (subarachnoid hemorrhage)	-0.0275938	0.102216	0.00314209	1.59993e-18	403943	0.00019089	77.1229
162	rs28362901	A	C	HDL cholesterol || id:ieu-b-109	15	74712937	Cerebral aneurysm (nonruptured), Cerebral aneurysm (subarachnoid hemorrhage)	-0.0238891	0.088332	0.00336295	1.20005e-12	403943	0.000124906	50.4611
163	rs28510484	C	G	HDL cholesterol || id:ieu-b-109	15	31637569	Cerebral aneurysm (nonruptured), Cerebral aneurysm (subarachnoid hemorrhage)	-0.0154472	0.170462	0.00253932	1.2e-09	403943	9.1602e-05	37.0052
164	rs286965	C	T	HDL cholesterol || id:ieu-b-109	5	153360230	Cerebral aneurysm (nonruptured), Cerebral aneurysm (subarachnoid hemorrhage)	-0.0134141	0.632135	0.00197553	1.10002e-11	403943	0.000114126	46.1056
165	rs2910949	G	T	HDL cholesterol || id:ieu-b-109	5	39522481	Cerebral aneurysm (nonruptured), Cerebral aneurysm (subarachnoid hemorrhage)	0.0133996	0.354888	0.00199892	1.99986e-11	403943	0.000111231	44.9356
166	rs2925979	C	T	HDL cholesterol || id:ieu-b-109	16	81534790	Cerebral aneurysm (nonruptured), Cerebral aneurysm (subarachnoid hemorrhage)	0.037299	0.699999	0.00205659	1.59993e-73	403943	0.000813627	328.925
167	rs2943645	T	C	HDL cholesterol || id:ieu-b-109	2	227099180	Cerebral aneurysm (nonruptured), Cerebral aneurysm (subarachnoid hemorrhage)	-0.0434706	0.646663	0.00198833	5.90201e-106	403943	0.0011819	477.983
168	rs2963468	G	A	HDL cholesterol || id:ieu-b-109	5	158003020	Cerebral aneurysm (nonruptured), Cerebral aneurysm (subarachnoid hemorrhage)	-0.0196653	0.235297	0.00226256	3.59998e-18	403943	0.000186982	75.5438
169	rs2965169	C	A	HDL cholesterol || id:ieu-b-109	19	45251156	Cerebral aneurysm (nonruptured), Cerebral aneurysm (subarachnoid hemorrhage)	0.0120831	0.388738	0.00195448	6.29999e-10	403943	9.46091e-05	38.2201
170	rs3027167	T	C	HDL cholesterol || id:ieu-b-109	17	8059117	Cerebral aneurysm (nonruptured), Cerebral aneurysm (subarachnoid hemorrhage)	-0.0124258	0.682038	0.00205083	1.40001e-09	403943	9.08719e-05	36.7102
171	rs308	G	T	HDL cholesterol || id:ieu-b-109	8	19817476	Cerebral aneurysm (nonruptured), Cerebral aneurysm (subarachnoid hemorrhage)	0.12651	0.020639	0.00669305	1.10002e-79	403943	0.000883685	357.272
172	rs3184504	C	T	HDL cholesterol || id:ieu-b-109	12	111884608	Cerebral aneurysm (nonruptured), Cerebral aneurysm (subarachnoid hemorrhage)	0.0265387	0.517322	0.00190452	3.90032e-44	403943	0.000480462	194.172
173	rs32578	A	G	HDL cholesterol || id:ieu-b-109	5	149211868	Cerebral aneurysm (nonruptured), Cerebral aneurysm (subarachnoid hemorrhage)	0.0133235	0.309015	0.00206513	1.09999e-10	403943	0.000103033	41.6236
174	rs330089	C	T	HDL cholesterol || id:ieu-b-109	8	9149612	Cerebral aneurysm (nonruptured), Cerebral aneurysm (subarachnoid hemorrhage)	0.0204692	0.098081	0.00318925	1.40001e-10	403943	0.000101967	41.1929
175	rs34045894	A	G	HDL cholesterol || id:ieu-b-109	10	33967489	Cerebral aneurysm (nonruptured), Cerebral aneurysm (subarachnoid hemorrhage)	-0.0172909	0.15624	0.00262706	4.60045e-11	403943	0.000107233	43.3205
176	rs34073570	C	CT	HDL cholesterol || id:ieu-b-109	5	103998895	Cerebral aneurysm (nonruptured), Cerebral aneurysm (subarachnoid hemorrhage)	-0.0111295	0.601311	0.00195815	1.29999e-08	403943	7.99659e-05	32.3041
177	rs34138141	T	G	HDL cholesterol || id:ieu-b-109	17	40781561	Cerebral aneurysm (nonruptured), Cerebral aneurysm (subarachnoid hemorrhage)	-0.0175318	0.280655	0.00212461	1.59993e-16	403943	0.000168539	68.0914
178	rs343	A	C	HDL cholesterol || id:ieu-b-109	8	19810787	Cerebral aneurysm (nonruptured), Cerebral aneurysm (subarachnoid hemorrhage)	0.133778	0.08307	0.00346421	1e-200	403943	0.00367824	1491.28
179	rs34940374	A	G	HDL cholesterol || id:ieu-b-109	7	150331377	Cerebral aneurysm (nonruptured), Cerebral aneurysm (subarachnoid hemorrhage)	-0.0170378	0.182973	0.00247025	5.30029e-12	403943	0.000117754	47.5711
180	rs35493868	G	C	HDL cholesterol || id:ieu-b-109	7	73039406	Cerebral aneurysm (nonruptured), Cerebral aneurysm (subarachnoid hemorrhage)	0.0372262	0.202024	0.00237772	2.99985e-55	403943	0.000606446	245.117
181	rs36057735	G	C	HDL cholesterol || id:ieu-b-109	6	31319923	Cerebral aneurysm (nonruptured), Cerebral aneurysm (subarachnoid hemorrhage)	-0.0302136	0.199089	0.00238679	1e-36	403943	0.000396537	160.241
182	rs367070	G	A	HDL cholesterol || id:ieu-b-109	19	54800500	Cerebral aneurysm (nonruptured), Cerebral aneurysm (subarachnoid hemorrhage)	0.0417949	0.225571	0.00228709	1.29987e-74	403943	0.00082604	333.947
183	rs367677	G	A	HDL cholesterol || id:ieu-b-109	14	69273090	Cerebral aneurysm (nonruptured), Cerebral aneurysm (subarachnoid hemorrhage)	0.0166703	0.239995	0.00224786	1.20005e-13	403943	0.000136135	54.9979
184	rs3732356	T	G	HDL cholesterol || id:ieu-b-109	3	119529113	Cerebral aneurysm (nonruptured), Cerebral aneurysm (subarachnoid hemorrhage)	-0.0299026	0.933782	0.00386524	1e-14	403943	0.000148143	59.8498
185	rs3745683	A	G	HDL cholesterol || id:ieu-b-109	19	11348521	Cerebral aneurysm (nonruptured), Cerebral aneurysm (subarachnoid hemorrhage)	-0.0546353	0.074638	0.00362928	3.19963e-51	403943	0.000560715	226.623
186	rs3746915	G	A	HDL cholesterol || id:ieu-b-109	21	43718792	Cerebral aneurysm (nonruptured), Cerebral aneurysm (subarachnoid hemorrhage)	0.0108813	0.580939	0.00194098	2.1e-08	403943	7.77975e-05	31.428
187	rs3747973	G	A	HDL cholesterol || id:ieu-b-109	1	205677148	Cerebral aneurysm (nonruptured), Cerebral aneurysm (subarachnoid hemorrhage)	0.0141665	0.592542	0.00193802	2.70023e-13	403943	0.000132261	53.4326
188	rs3768321	T	G	HDL cholesterol || id:ieu-b-109	1	40035928	Cerebral aneurysm (nonruptured), Cerebral aneurysm (subarachnoid hemorrhage)	-0.0452296	0.196691	0.00239482	1.50003e-79	403943	0.000882259	356.695
189	rs3794752	C	T	HDL cholesterol || id:ieu-b-109	17	53382829	Cerebral aneurysm (nonruptured), Cerebral aneurysm (subarachnoid hemorrhage)	0.0128326	0.280634	0.00213876	2e-09	403943	8.91141e-05	36
190	rs3814883	T	C	HDL cholesterol || id:ieu-b-109	16	29994922	Cerebral aneurysm (nonruptured), Cerebral aneurysm (subarachnoid hemorrhage)	-0.0153035	0.482467	0.00189151	5.90065e-16	403943	0.000162022	65.4579
191	rs3924313	A	G	HDL cholesterol || id:ieu-b-109	12	125328375	Cerebral aneurysm (nonruptured), Cerebral aneurysm (subarachnoid hemorrhage)	-0.0239168	0.322221	0.00204761	1.59993e-31	403943	0.000337633	136.43
192	rs407133	C	G	HDL cholesterol || id:ieu-b-109	21	46571889	Cerebral aneurysm (nonruptured), Cerebral aneurysm (subarachnoid hemorrhage)	-0.0105618	0.558791	0.00193239	4.60002e-08	403943	7.39493e-05	29.8734
193	rs4074448	A	G	HDL cholesterol || id:ieu-b-109	15	63888495	Cerebral aneurysm (nonruptured), Cerebral aneurysm (subarachnoid hemorrhage)	0.015131	0.589254	0.00196355	1.29987e-14	403943	0.000146983	59.3812
194	rs41272086	A	G	HDL cholesterol || id:ieu-b-109	6	161008646	Cerebral aneurysm (nonruptured), Cerebral aneurysm (subarachnoid hemorrhage)	-0.0567846	0.105505	0.00310319	8.49963e-75	403943	0.000828256	334.844
195	rs42125	G	A	HDL cholesterol || id:ieu-b-109	7	72823777	Cerebral aneurysm (nonruptured), Cerebral aneurysm (subarachnoid hemorrhage)	-0.0398667	0.023208	0.0070049	1.29999e-08	403943	8.01792e-05	32.3903
196	rs429358	C	T	HDL cholesterol || id:ieu-b-109	19	45411941	Cerebral aneurysm (nonruptured), Cerebral aneurysm (subarachnoid hemorrhage)	-0.0756554	0.154325	0.00263871	8.70964e-181	403943	0.00203092	822.043
197	rs4330777	A	G	HDL cholesterol || id:ieu-b-109	16	57235644	Cerebral aneurysm (nonruptured), Cerebral aneurysm (subarachnoid hemorrhage)	-0.0197681	0.474907	0.00189019	1.29987e-25	403943	0.000270696	109.375
198	rs454968	C	T	HDL cholesterol || id:ieu-b-109	5	112188456	Cerebral aneurysm (nonruptured), Cerebral aneurysm (subarachnoid hemorrhage)	0.0110337	0.644812	0.00199469	3.2e-08	403943	7.57423e-05	30.5977
199	rs460428	C	T	HDL cholesterol || id:ieu-b-109	22	29970989	Cerebral aneurysm (nonruptured), Cerebral aneurysm (subarachnoid hemorrhage)	-0.0143462	0.230673	0.00226779	2.5e-10	403943	9.90615e-05	40.019
200	rs4614	G	A	HDL cholesterol || id:ieu-b-109	11	118952371	Cerebral aneurysm (nonruptured), Cerebral aneurysm (subarachnoid hemorrhage)	-0.0178217	0.406222	0.00193829	3.80014e-20	403943	0.000209242	84.5393
201	rs4650994	A	G	HDL cholesterol || id:ieu-b-109	1	178515312	Cerebral aneurysm (nonruptured), Cerebral aneurysm (subarachnoid hemorrhage)	-0.018056	0.531842	0.00190061	2.09991e-21	403943	0.000223378	90.2516
202	rs4691379	T	C	HDL cholesterol || id:ieu-b-109	4	157706904	Cerebral aneurysm (nonruptured), Cerebral aneurysm (subarachnoid hemorrhage)	0.0118717	0.318939	0.00204326	6.19998e-09	403943	8.35646e-05	33.758
203	rs4784709	A	T	HDL cholesterol || id:ieu-b-109	16	56711375	Cerebral aneurysm (nonruptured), Cerebral aneurysm (subarachnoid hemorrhage)	-0.0747244	0.959159	0.00477284	2.99985e-55	403943	0.00060644	245.114
204	rs4804101	T	G	HDL cholesterol || id:ieu-b-109	19	7220745	Cerebral aneurysm (nonruptured), Cerebral aneurysm (subarachnoid hemorrhage)	-0.0139042	0.438994	0.00192656	5.30029e-13	403943	0.000128929	52.0865
205	rs4855582	T	C	HDL cholesterol || id:ieu-b-109	3	108867705	Cerebral aneurysm (nonruptured), Cerebral aneurysm (subarachnoid hemorrhage)	0.0111652	0.429621	0.00192369	6.49995e-09	403943	8.33886e-05	33.6869
206	rs4871603	T	C	HDL cholesterol || id:ieu-b-109	8	126480367	Cerebral aneurysm (nonruptured), Cerebral aneurysm (subarachnoid hemorrhage)	0.0360061	0.653471	0.00199228	5.19996e-73	403943	0.000807942	326.625
207	rs4871624	G	T	HDL cholesterol || id:ieu-b-109	8	126629328	Cerebral aneurysm (nonruptured), Cerebral aneurysm (subarachnoid hemorrhage)	-0.020416	0.286726	0.00211032	3.90032e-22	403943	0.000231646	93.5928
208	rs4875043	C	A	HDL cholesterol || id:ieu-b-109	8	144496772	Cerebral aneurysm (nonruptured), Cerebral aneurysm (subarachnoid hemorrhage)	-0.0149745	0.216821	0.0023285	1.29999e-10	403943	0.000102374	41.3571
209	rs4899251	T	C	HDL cholesterol || id:ieu-b-109	14	69149814	Cerebral aneurysm (nonruptured), Cerebral aneurysm (subarachnoid hemorrhage)	-0.0232048	0.942012	0.0041399	2.1e-08	403943	7.77718e-05	31.4177
210	rs4917675	C	T	HDL cholesterol || id:ieu-b-109	10	115799477	Cerebral aneurysm (nonruptured), Cerebral aneurysm (subarachnoid hemorrhage)	0.014562	0.254595	0.00219637	3.40017e-11	403943	0.000108809	43.9571
211	rs4930352	T	G	HDL cholesterol || id:ieu-b-109	11	66066993	Cerebral aneurysm (nonruptured), Cerebral aneurysm (subarachnoid hemorrhage)	0.0161709	0.494128	0.00193852	7.29962e-17	403943	0.00017224	69.5866
212	rs4969141	T	C	HDL cholesterol || id:ieu-b-109	17	76391653	Cerebral aneurysm (nonruptured), Cerebral aneurysm (subarachnoid hemorrhage)	0.0296373	0.489676	0.00191152	3.19963e-54	403943	0.000594759	240.391
213	rs549058	T	G	HDL cholesterol || id:ieu-b-109	13	51201045	Cerebral aneurysm (nonruptured), Cerebral aneurysm (subarachnoid hemorrhage)	0.0171095	0.120319	0.00293694	5.69994e-09	403943	8.40094e-05	33.9377
214	rs554146	C	A	HDL cholesterol || id:ieu-b-109	19	7962429	Cerebral aneurysm (nonruptured), Cerebral aneurysm (subarachnoid hemorrhage)	0.0127257	0.704992	0.00211531	1.79999e-09	403943	8.95893e-05	36.192
215	rs55781197	G	A	HDL cholesterol || id:ieu-b-109	16	67940350	Cerebral aneurysm (nonruptured), Cerebral aneurysm (subarachnoid hemorrhage)	0.0587349	0.115034	0.00295144	4.00037e-88	403943	0.000979442	396.025
216	rs557933	C	A	HDL cholesterol || id:ieu-b-109	1	234853268	Cerebral aneurysm (nonruptured), Cerebral aneurysm (subarachnoid hemorrhage)	0.0152472	0.520349	0.00190783	1.29987e-15	403943	0.000158093	63.8703
217	rs55935382	A	C	HDL cholesterol || id:ieu-b-109	7	50289669	Cerebral aneurysm (nonruptured), Cerebral aneurysm (subarachnoid hemorrhage)	0.01764	0.32503	0.00203822	4.90004e-18	403943	0.000185393	74.9019
218	rs559355	T	A	HDL cholesterol || id:ieu-b-109	11	75451281	Cerebral aneurysm (nonruptured), Cerebral aneurysm (subarachnoid hemorrhage)	-0.0349311	0.1573	0.00261254	8.99912e-41	403943	0.000442371	178.771
219	rs564832	C	T	HDL cholesterol || id:ieu-b-109	11	30418246	Cerebral aneurysm (nonruptured), Cerebral aneurysm (subarachnoid hemorrhage)	-0.011708	0.315005	0.00205455	1.2e-08	403943	8.03854e-05	32.4736
220	rs58123204	G	A	HDL cholesterol || id:ieu-b-109	12	53760162	Cerebral aneurysm (nonruptured), Cerebral aneurysm (subarachnoid hemorrhage)	-0.0184574	0.153445	0.00264401	2.90001e-12	403943	0.000120626	48.7318
221	rs58298943	T	C	HDL cholesterol || id:ieu-b-109	12	57391292	Cerebral aneurysm (nonruptured), Cerebral aneurysm (subarachnoid hemorrhage)	0.0201986	0.084318	0.00342748	3.79997e-09	403943	8.59677e-05	34.7289
222	rs59104589	T	C	HDL cholesterol || id:ieu-b-109	2	242237902	Cerebral aneurysm (nonruptured), Cerebral aneurysm (subarachnoid hemorrhage)	0.0150155	0.358286	0.0019816	3.50026e-14	403943	0.000142123	57.4177
223	rs59781045	T	C	HDL cholesterol || id:ieu-b-109	11	117095283	Cerebral aneurysm (nonruptured), Cerebral aneurysm (subarachnoid hemorrhage)	0.074037	0.068117	0.0037879	4.49987e-85	403943	0.000944865	382.031
224	rs6018652	A	G	HDL cholesterol || id:ieu-b-109	20	46340974	Cerebral aneurysm (nonruptured), Cerebral aneurysm (subarachnoid hemorrhage)	0.0259271	0.792888	0.0023605	4.60045e-28	403943	0.000298573	120.642
225	rs6059958	T	C	HDL cholesterol || id:ieu-b-109	20	30143278	Cerebral aneurysm (nonruptured), Cerebral aneurysm (subarachnoid hemorrhage)	0.0146541	0.170742	0.00255516	9.69996e-09	403943	8.14192e-05	32.8912
226	rs6066148	C	G	HDL cholesterol || id:ieu-b-109	20	45602037	Cerebral aneurysm (nonruptured), Cerebral aneurysm (subarachnoid hemorrhage)	0.0133124	0.259964	0.00218121	1e-09	403943	9.22057e-05	37.2491
227	rs6073958	C	T	HDL cholesterol || id:ieu-b-109	20	44551855	Cerebral aneurysm (nonruptured), Cerebral aneurysm (subarachnoid hemorrhage)	-0.0609299	0.198804	0.00239207	4.10204e-143	403943	0.0016036	648.8
228	rs6075860	A	G	HDL cholesterol || id:ieu-b-109	20	21910266	Cerebral aneurysm (nonruptured), Cerebral aneurysm (subarachnoid hemorrhage)	-0.0128	0.56549	0.00192763	3.10027e-11	403943	0.000109145	44.0931
229	rs6123685	A	G	HDL cholesterol || id:ieu-b-109	20	55836040	Cerebral aneurysm (nonruptured), Cerebral aneurysm (subarachnoid hemorrhage)	0.0159783	0.254745	0.0021911	2.99985e-13	403943	0.000131631	53.1783
230	rs61352607	T	G	HDL cholesterol || id:ieu-b-109	12	57839173	Cerebral aneurysm (nonruptured), Cerebral aneurysm (subarachnoid hemorrhage)	0.0306111	0.240851	0.00222442	4.40048e-43	403943	0.000468598	189.375
231	rs6142206	A	G	HDL cholesterol || id:ieu-b-109	20	33212055	Cerebral aneurysm (nonruptured), Cerebral aneurysm (subarachnoid hemorrhage)	-0.0161106	0.42072	0.00193468	8.30042e-17	403943	0.000171637	69.3431
232	rs61435086	C	T	HDL cholesterol || id:ieu-b-109	8	19910292	Cerebral aneurysm (nonruptured), Cerebral aneurysm (subarachnoid hemorrhage)	0.089343	0.012312	0.00862169	3.69999e-25	403943	0.000265767	107.383
233	rs61596977	T	C	HDL cholesterol || id:ieu-b-109	8	95997165	Cerebral aneurysm (nonruptured), Cerebral aneurysm (subarachnoid hemorrhage)	-0.016225	0.140363	0.00273721	3.09999e-09	403943	8.69752e-05	35.1359
234	rs61748951	A	C	HDL cholesterol || id:ieu-b-109	1	156038058	Cerebral aneurysm (nonruptured), Cerebral aneurysm (subarachnoid hemorrhage)	-0.0361204	0.024073	0.00640878	1.7e-08	403943	7.86321e-05	31.7652
235	rs61805075	A	G	HDL cholesterol || id:ieu-b-109	1	182136401	Cerebral aneurysm (nonruptured), Cerebral aneurysm (subarachnoid hemorrhage)	-0.0257183	0.328694	0.00202534	6.00067e-37	403943	0.000399021	161.245
236	rs61884005	G	C	HDL cholesterol || id:ieu-b-109	11	14402930	Cerebral aneurysm (nonruptured), Cerebral aneurysm (subarachnoid hemorrhage)	0.0163406	0.121445	0.00293002	2.39999e-08	403943	7.69912e-05	31.1023
237	rs62102718	T	A	HDL cholesterol || id:ieu-b-109	19	33891013	Cerebral aneurysm (nonruptured), Cerebral aneurysm (subarachnoid hemorrhage)	-0.0236953	0.286413	0.0021125	3.40017e-29	403943	0.000311369	125.814
238	rs62117487	G	A	HDL cholesterol || id:ieu-b-109	19	8424060	Cerebral aneurysm (nonruptured), Cerebral aneurysm (subarachnoid hemorrhage)	0.0457487	0.057038	0.00411744	1.10002e-28	403943	0.000305527	123.453
239	rs62246443	C	T	HDL cholesterol || id:ieu-b-109	3	47172407	Cerebral aneurysm (nonruptured), Cerebral aneurysm (subarachnoid hemorrhage)	-0.0147841	0.174261	0.00250895	3.79997e-09	403943	8.59505e-05	34.7219
240	rs62271373	A	T	HDL cholesterol || id:ieu-b-109	3	150066540	Cerebral aneurysm (nonruptured), Cerebral aneurysm (subarachnoid hemorrhage)	-0.0406667	0.059972	0.00408672	2.49977e-23	403943	0.000245076	99.0207
241	rs62428831	C	T	HDL cholesterol || id:ieu-b-109	6	143247161	Cerebral aneurysm (nonruptured), Cerebral aneurysm (subarachnoid hemorrhage)	0.0178151	0.141547	0.00275536	1e-10	403943	0.00010348	41.804
242	rs635769	C	T	HDL cholesterol || id:ieu-b-109	6	139831981	Cerebral aneurysm (nonruptured), Cerebral aneurysm (subarachnoid hemorrhage)	0.0197069	0.628046	0.00196961	1.39991e-23	403943	0.00024777	100.109
243	rs6460894	C	T	HDL cholesterol || id:ieu-b-109	7	12247330	Cerebral aneurysm (nonruptured), Cerebral aneurysm (subarachnoid hemorrhage)	-0.0121653	0.339247	0.00201452	1.6e-09	403943	9.02699e-05	36.467
244	rs6469605	T	C	HDL cholesterol || id:ieu-b-109	8	116601894	Cerebral aneurysm (nonruptured), Cerebral aneurysm (subarachnoid hemorrhage)	0.0316197	0.568501	0.00191959	5.79963e-61	403943	0.000671254	271.329
245	rs6693842	C	T	HDL cholesterol || id:ieu-b-109	1	66078405	Cerebral aneurysm (nonruptured), Cerebral aneurysm (subarachnoid hemorrhage)	0.013664	0.364844	0.00199336	7.10068e-12	403943	0.000116309	46.9875
246	rs6705285	T	G	HDL cholesterol || id:ieu-b-109	2	66709468	Cerebral aneurysm (nonruptured), Cerebral aneurysm (subarachnoid hemorrhage)	0.0115225	0.609068	0.00191933	1.89998e-09	403943	8.92145e-05	36.0406
247	rs676210	A	G	HDL cholesterol || id:ieu-b-109	2	21231524	Cerebral aneurysm (nonruptured), Cerebral aneurysm (subarachnoid hemorrhage)	0.0592694	0.205227	0.00235237	4.4978e-140	403943	0.00156909	634.816
248	rs6762415	G	T	HDL cholesterol || id:ieu-b-109	3	133478557	Cerebral aneurysm (nonruptured), Cerebral aneurysm (subarachnoid hemorrhage)	-0.0108964	0.535292	0.00191344	1.2e-08	403943	8.02752e-05	32.4291
249	rs6765484	T	C	HDL cholesterol || id:ieu-b-109	3	50041313	Cerebral aneurysm (nonruptured), Cerebral aneurysm (subarachnoid hemorrhage)	0.0225207	0.472827	0.00190864	3.90032e-32	403943	0.000344545	139.224
250	rs680321	C	T	HDL cholesterol || id:ieu-b-109	18	29797958	Cerebral aneurysm (nonruptured), Cerebral aneurysm (subarachnoid hemorrhage)	0.0108517	0.456556	0.00191658	1.5e-08	403943	7.93573e-05	32.0582
251	rs6824451	A	G	HDL cholesterol || id:ieu-b-109	4	89723065	Cerebral aneurysm (nonruptured), Cerebral aneurysm (subarachnoid hemorrhage)	-0.0200444	0.464071	0.00191167	1e-25	403943	0.000272096	109.941
252	rs686030	A	C	HDL cholesterol || id:ieu-b-109	9	15304782	Cerebral aneurysm (nonruptured), Cerebral aneurysm (subarachnoid hemorrhage)	0.0498241	0.858823	0.00273951	6.4998e-74	403943	0.000818196	330.774
253	rs689183	T	G	HDL cholesterol || id:ieu-b-109	11	110012143	Cerebral aneurysm (nonruptured), Cerebral aneurysm (subarachnoid hemorrhage)	-0.0158298	0.751408	0.00220903	7.70016e-13	403943	0.000127108	51.3506
254	rs6934962	T	C	HDL cholesterol || id:ieu-b-109	6	116322349	Cerebral aneurysm (nonruptured), Cerebral aneurysm (subarachnoid hemorrhage)	0.0161905	0.40151	0.00194099	7.29962e-17	403943	0.000172218	69.578
255	rs6939861	A	G	HDL cholesterol || id:ieu-b-109	6	41703041	Cerebral aneurysm (nonruptured), Cerebral aneurysm (subarachnoid hemorrhage)	-0.0141972	0.261916	0.00219368	9.70063e-11	403943	0.00010368	41.8848
256	rs7036107	G	A	HDL cholesterol || id:ieu-b-109	9	92177897	Cerebral aneurysm (nonruptured), Cerebral aneurysm (subarachnoid hemorrhage)	-0.0122524	0.51098	0.00194377	2.90001e-10	403943	9.83535e-05	39.7329
257	rs703966	A	G	HDL cholesterol || id:ieu-b-109	10	80954251	Cerebral aneurysm (nonruptured), Cerebral aneurysm (subarachnoid hemorrhage)	0.0156949	0.418881	0.00193455	4.90004e-16	403943	0.000162917	65.8196
258	rs7158166	C	T	HDL cholesterol || id:ieu-b-109	14	103241799	Cerebral aneurysm (nonruptured), Cerebral aneurysm (subarachnoid hemorrhage)	0.0140932	0.593856	0.00195101	5.10035e-13	403943	0.000129159	52.1793
259	rs71603401	G	A	HDL cholesterol || id:ieu-b-109	4	18034463	Cerebral aneurysm (nonruptured), Cerebral aneurysm (subarachnoid hemorrhage)	-0.0154721	0.136851	0.00279889	3.2e-08	403943	7.56439e-05	30.558
260	rs71647892	C	T	HDL cholesterol || id:ieu-b-109	16	66997756	Cerebral aneurysm (nonruptured), Cerebral aneurysm (subarachnoid hemorrhage)	-0.0629378	0.011842	0.00871711	5.19996e-13	403943	0.000129033	52.1286
261	rs7170463	G	A	HDL cholesterol || id:ieu-b-109	15	41888918	Cerebral aneurysm (nonruptured), Cerebral aneurysm (subarachnoid hemorrhage)	0.018911	0.311432	0.0020591	4.19952e-20	403943	0.000208768	84.3475
262	rs7186799	C	A	HDL cholesterol || id:ieu-b-109	16	57220016	Cerebral aneurysm (nonruptured), Cerebral aneurysm (subarachnoid hemorrhage)	-0.0220239	0.437388	0.00190185	5.19996e-31	403943	0.000331873	134.102
263	rs7218647	A	G	HDL cholesterol || id:ieu-b-109	17	76769605	Cerebral aneurysm (nonruptured), Cerebral aneurysm (subarachnoid hemorrhage)	0.0109209	0.559041	0.00192614	1.40001e-08	403943	7.95768e-05	32.1469
264	rs7251640	C	T	HDL cholesterol || id:ieu-b-109	19	18614935	Cerebral aneurysm (nonruptured), Cerebral aneurysm (subarachnoid hemorrhage)	0.0141902	0.194019	0.00242811	5.1e-09	403943	8.45441e-05	34.1537
265	rs72647336	A	G	HDL cholesterol || id:ieu-b-109	8	126445055	Cerebral aneurysm (nonruptured), Cerebral aneurysm (subarachnoid hemorrhage)	-0.0440494	0.056628	0.00442834	2.60016e-23	403943	0.00024489	98.9455
266	rs7281183	A	G	HDL cholesterol || id:ieu-b-109	21	16411667	Cerebral aneurysm (nonruptured), Cerebral aneurysm (subarachnoid hemorrhage)	-0.01272	0.737142	0.00218963	6.29999e-09	403943	8.35365e-05	33.7466
267	rs72926946	A	C	HDL cholesterol || id:ieu-b-109	2	203477868	Cerebral aneurysm (nonruptured), Cerebral aneurysm (subarachnoid hemorrhage)	-0.0206565	0.296376	0.00208041	3.10027e-23	403943	0.000244	98.5856
268	rs72964564	C	A	HDL cholesterol || id:ieu-b-109	3	123054770	Cerebral aneurysm (nonruptured), Cerebral aneurysm (subarachnoid hemorrhage)	-0.0125748	0.250244	0.00220598	1.2e-08	403943	8.04348e-05	32.4935
269	rs7305678	G	T	HDL cholesterol || id:ieu-b-109	12	7681181	Cerebral aneurysm (nonruptured), Cerebral aneurysm (subarachnoid hemorrhage)	-0.0166218	0.86624	0.00282868	4.20001e-09	403943	8.54735e-05	34.5292
270	rs73151974	T	C	HDL cholesterol || id:ieu-b-109	7	134669523	Cerebral aneurysm (nonruptured), Cerebral aneurysm (subarachnoid hemorrhage)	-0.0161895	0.144024	0.00273371	3.2e-09	403943	8.68169e-05	35.0719
271	rs73243877	G	A	HDL cholesterol || id:ieu-b-109	4	26047616	Cerebral aneurysm (nonruptured), Cerebral aneurysm (subarachnoid hemorrhage)	-0.0253693	0.168086	0.00254909	2.49977e-23	403943	0.000245143	99.0477
272	rs73455693	A	G	HDL cholesterol || id:ieu-b-109	18	58027496	Cerebral aneurysm (nonruptured), Cerebral aneurysm (subarachnoid hemorrhage)	0.0280646	0.037231	0.00510538	3.89996e-08	403943	7.48013e-05	30.2176
273	rs74500135	C	T	HDL cholesterol || id:ieu-b-109	9	106603816	Cerebral aneurysm (nonruptured), Cerebral aneurysm (subarachnoid hemorrhage)	0.0670758	0.009847	0.010029	2.29985e-11	403943	0.000110726	44.7316
274	rs7488780	C	G	HDL cholesterol || id:ieu-b-109	12	20579392	Cerebral aneurysm (nonruptured), Cerebral aneurysm (subarachnoid hemorrhage)	0.0145459	0.204263	0.00237104	8.50002e-10	403943	9.31629e-05	37.6358
275	rs75032664	G	C	HDL cholesterol || id:ieu-b-109	8	19692425	Cerebral aneurysm (nonruptured), Cerebral aneurysm (subarachnoid hemorrhage)	-0.0551041	0.012909	0.00908791	1.29999e-09	403943	9.10081e-05	36.7653
276	rs75152587	T	G	HDL cholesterol || id:ieu-b-109	16	56579961	Cerebral aneurysm (nonruptured), Cerebral aneurysm (subarachnoid hemorrhage)	-0.0944291	0.012738	0.00849948	1.10002e-28	403943	0.000305474	123.431
277	rs75246752	C	G	HDL cholesterol || id:ieu-b-109	1	145630111	Cerebral aneurysm (nonruptured), Cerebral aneurysm (subarachnoid hemorrhage)	0.0491144	0.012897	0.00841625	5.39995e-09	403943	8.42993e-05	34.0548
278	rs75479205	G	A	HDL cholesterol || id:ieu-b-109	6	7255610	Cerebral aneurysm (nonruptured), Cerebral aneurysm (subarachnoid hemorrhage)	0.0138981	0.189496	0.00243644	1.2e-08	403943	8.05461e-05	32.5385
279	rs75609851	A	G	HDL cholesterol || id:ieu-b-109	8	19871080	Cerebral aneurysm (nonruptured), Cerebral aneurysm (subarachnoid hemorrhage)	0.170089	0.010454	0.00964674	1.39991e-69	403943	0.000769019	310.877
280	rs75662196	C	G	HDL cholesterol || id:ieu-b-109	8	19941656	Cerebral aneurysm (nonruptured), Cerebral aneurysm (subarachnoid hemorrhage)	0.0678721	0.027941	0.00587239	6.70039e-31	403943	0.00033059	133.583
281	rs7583067	T	C	HDL cholesterol || id:ieu-b-109	2	100796850	Cerebral aneurysm (nonruptured), Cerebral aneurysm (subarachnoid hemorrhage)	0.0145946	0.240114	0.00223535	6.59933e-11	403943	0.000105518	42.6276
282	rs7622114	A	C	HDL cholesterol || id:ieu-b-109	3	36960660	Cerebral aneurysm (nonruptured), Cerebral aneurysm (subarachnoid hemorrhage)	0.0115687	0.581017	0.00193999	2.5e-09	403943	8.80262e-05	35.5605
283	rs76247316	C	T	HDL cholesterol || id:ieu-b-109	3	160082284	Cerebral aneurysm (nonruptured), Cerebral aneurysm (subarachnoid hemorrhage)	-0.0113866	0.479856	0.0019083	2.39999e-09	403943	8.81326e-05	35.6035
284	rs76428106	C	T	HDL cholesterol || id:ieu-b-109	13	28604007	Cerebral aneurysm (nonruptured), Cerebral aneurysm (subarachnoid hemorrhage)	-0.0624148	0.01297	0.00878921	1.20005e-12	403943	0.000124825	50.4282
285	rs76602912	C	T	HDL cholesterol || id:ieu-b-109	20	57459868	Cerebral aneurysm (nonruptured), Cerebral aneurysm (subarachnoid hemorrhage)	-0.0434476	0.023789	0.00626364	4.00037e-12	403943	0.000119098	48.1145
286	rs7665587	C	T	HDL cholesterol || id:ieu-b-109	4	99796777	Cerebral aneurysm (nonruptured), Cerebral aneurysm (subarachnoid hemorrhage)	0.0139886	0.42208	0.00193372	4.70002e-13	403943	0.000129534	52.331
287	rs76962725	A	G	HDL cholesterol || id:ieu-b-109	1	224427133	Cerebral aneurysm (nonruptured), Cerebral aneurysm (subarachnoid hemorrhage)	-0.0277897	0.037253	0.00508558	4.60002e-08	403943	7.39153e-05	29.8596
288	rs771481	A	T	HDL cholesterol || id:ieu-b-109	1	93846653	Cerebral aneurysm (nonruptured), Cerebral aneurysm (subarachnoid hemorrhage)	0.0288148	0.18382	0.0024568	9.09913e-32	403943	0.000340427	137.559
289	rs7725218	A	G	HDL cholesterol || id:ieu-b-109	5	1282414	Cerebral aneurysm (nonruptured), Cerebral aneurysm (subarachnoid hemorrhage)	-0.0122469	0.338422	0.00201433	1.2e-09	403943	9.15021e-05	36.9649
290	rs77320712	T	G	HDL cholesterol || id:ieu-b-109	3	153238877	Cerebral aneurysm (nonruptured), Cerebral aneurysm (subarachnoid hemorrhage)	-0.0127407	0.235452	0.0022658	1.89998e-08	403943	7.82689e-05	31.6185
291	rs77605964	A	G	HDL cholesterol || id:ieu-b-109	7	106962948	Cerebral aneurysm (nonruptured), Cerebral aneurysm (subarachnoid hemorrhage)	0.0170396	0.226924	0.00227819	7.50067e-14	403943	0.000138471	55.9418
292	rs77767539	A	G	HDL cholesterol || id:ieu-b-109	20	44801556	Cerebral aneurysm (nonruptured), Cerebral aneurysm (subarachnoid hemorrhage)	0.0452639	0.014299	0.00821382	3.59998e-08	403943	7.51728e-05	30.3677
293	rs7794796	T	C	HDL cholesterol || id:ieu-b-109	7	150540196	Cerebral aneurysm (nonruptured), Cerebral aneurysm (subarachnoid hemorrhage)	-0.016879	0.332335	0.00203772	1.20005e-16	403943	0.000169828	68.6123
294	rs77960347	G	A	HDL cholesterol || id:ieu-b-109	18	47109955	Cerebral aneurysm (nonruptured), Cerebral aneurysm (subarachnoid hemorrhage)	0.290966	0.013349	0.00830188	1e-200	403943	0.00303175	1228.37
295	rs78058190	A	G	HDL cholesterol || id:ieu-b-109	2	219699999	Cerebral aneurysm (nonruptured), Cerebral aneurysm (subarachnoid hemorrhage)	-0.0783702	0.050415	0.00490443	1.80011e-57	403943	0.000631728	255.342
296	rs7817574	C	T	HDL cholesterol || id:ieu-b-109	8	144302570	Cerebral aneurysm (nonruptured), Cerebral aneurysm (subarachnoid hemorrhage)	0.0331985	0.185003	0.00243942	3.50026e-42	403943	0.000458294	185.209
297	rs7826177	C	T	HDL cholesterol || id:ieu-b-109	8	34406540	Cerebral aneurysm (nonruptured), Cerebral aneurysm (subarachnoid hemorrhage)	0.0112399	0.635428	0.00197917	1.40001e-08	403943	7.98369e-05	32.252
298	rs7853377	G	A	HDL cholesterol || id:ieu-b-109	9	86552205	Cerebral aneurysm (nonruptured), Cerebral aneurysm (subarachnoid hemorrhage)	0.0152447	0.216224	0.0023168	4.70002e-11	403943	0.000107175	43.2971
299	rs79153732	T	C	HDL cholesterol || id:ieu-b-109	8	19662937	Cerebral aneurysm (nonruptured), Cerebral aneurysm (subarachnoid hemorrhage)	-0.0939759	0.017377	0.00728238	4.19952e-38	403943	0.000412085	166.527
300	rs7924036	T	G	HDL cholesterol || id:ieu-b-109	10	65191645	Cerebral aneurysm (nonruptured), Cerebral aneurysm (subarachnoid hemorrhage)	0.0138679	0.503377	0.00190752	3.59998e-13	403943	0.00013083	52.8544
301	rs79600951	G	C	HDL cholesterol || id:ieu-b-109	16	56834254	Cerebral aneurysm (nonruptured), Cerebral aneurysm (subarachnoid hemorrhage)	-0.106795	0.092057	0.00325908	1e-200	403943	0.00265118	1073.77
302	rs79634051	C	G	HDL cholesterol || id:ieu-b-109	11	14561945	Cerebral aneurysm (nonruptured), Cerebral aneurysm (subarachnoid hemorrhage)	0.0392148	0.028177	0.00574877	8.99912e-12	403943	0.000115181	46.5316
303	rs80005209	G	T	HDL cholesterol || id:ieu-b-109	8	19872339	Cerebral aneurysm (nonruptured), Cerebral aneurysm (subarachnoid hemorrhage)	-0.144197	0.029614	0.00563687	2.50035e-144	403943	0.00161738	654.386
304	rs8007841	C	T	HDL cholesterol || id:ieu-b-109	14	81647878	Cerebral aneurysm (nonruptured), Cerebral aneurysm (subarachnoid hemorrhage)	-0.0128714	0.656767	0.0020177	1.79999e-10	403943	0.000100734	40.6945
305	rs8014289	G	A	HDL cholesterol || id:ieu-b-109	14	75377352	Cerebral aneurysm (nonruptured), Cerebral aneurysm (subarachnoid hemorrhage)	0.0151048	0.562282	0.00192712	4.60045e-15	403943	0.000152064	61.4342
306	rs8081548	A	T	HDL cholesterol || id:ieu-b-109	17	7438834	Cerebral aneurysm (nonruptured), Cerebral aneurysm (subarachnoid hemorrhage)	0.01845	0.658521	0.00202095	6.90081e-20	403943	0.000206287	83.345
307	rs8086351	G	C	HDL cholesterol || id:ieu-b-109	18	47171888	Cerebral aneurysm (nonruptured), Cerebral aneurysm (subarachnoid hemorrhage)	0.0839587	0.824212	0.0025068	1e-200	403943	0.00276928	1121.73
308	rs830620	T	C	HDL cholesterol || id:ieu-b-109	3	71679148	Cerebral aneurysm (nonruptured), Cerebral aneurysm (subarachnoid hemorrhage)	0.0149538	0.415386	0.00193085	9.60064e-15	403943	0.000148464	59.9796
309	rs880674	C	T	HDL cholesterol || id:ieu-b-109	4	2250109	Cerebral aneurysm (nonruptured), Cerebral aneurysm (subarachnoid hemorrhage)	0.0149836	0.142056	0.00273775	4.39997e-08	403943	7.41468e-05	29.9532
310	rs907866	A	G	HDL cholesterol || id:ieu-b-109	2	20371380	Cerebral aneurysm (nonruptured), Cerebral aneurysm (subarachnoid hemorrhage)	-0.0183154	0.445487	0.00191879	1.39991e-21	403943	0.000225507	91.112
311	rs921919	A	G	HDL cholesterol || id:ieu-b-109	12	125265201	Cerebral aneurysm (nonruptured), Cerebral aneurysm (subarachnoid hemorrhage)	-0.041665	0.669162	0.00206455	1.39991e-90	403943	0.00100724	407.277
312	rs9327468	A	C	HDL cholesterol || id:ieu-b-109	5	127441861	Cerebral aneurysm (nonruptured), Cerebral aneurysm (subarachnoid hemorrhage)	-0.0148994	0.755398	0.00221907	1.9002e-11	403943	0.00011159	45.081
313	rs9347737	G	A	HDL cholesterol || id:ieu-b-109	6	163740322	Cerebral aneurysm (nonruptured), Cerebral aneurysm (subarachnoid hemorrhage)	-0.0134784	0.428295	0.00194715	4.40048e-12	403943	0.000118606	47.9155
314	rs9465693	A	C	HDL cholesterol || id:ieu-b-109	6	20313120	Cerebral aneurysm (nonruptured), Cerebral aneurysm (subarachnoid hemorrhage)	-0.0121004	0.304872	0.00208231	6.19998e-09	403943	8.35896e-05	33.7681
315	rs9604045	T	G	HDL cholesterol || id:ieu-b-109	13	113927208	Cerebral aneurysm (nonruptured), Cerebral aneurysm (subarachnoid hemorrhage)	0.0175151	0.253572	0.00228914	1.99986e-14	403943	0.00014491	58.5435
316	rs9622830	G	C	HDL cholesterol || id:ieu-b-109	22	38954703	Cerebral aneurysm (nonruptured), Cerebral aneurysm (subarachnoid hemorrhage)	-0.0163821	0.354212	0.00199965	2.60016e-16	403943	0.000166127	67.1165
317	rs964184	C	G	HDL cholesterol || id:ieu-b-109	11	116648917	Cerebral aneurysm (nonruptured), Cerebral aneurysm (subarachnoid hemorrhage)	0.10544	0.866364	0.00279456	1e-200	403943	0.00351185	1423.58
318	rs9647335	T	A	HDL cholesterol || id:ieu-b-109	3	135880410	Cerebral aneurysm (nonruptured), Cerebral aneurysm (subarachnoid hemorrhage)	0.0277595	0.191928	0.00242471	2.39994e-30	403943	0.000324372	131.069
319	rs968050	T	C	HDL cholesterol || id:ieu-b-109	6	98574560	Cerebral aneurysm (nonruptured), Cerebral aneurysm (subarachnoid hemorrhage)	0.0136601	0.48238	0.00190807	8.10028e-13	403943	0.000126866	51.2527
320	rs983663	G	A	HDL cholesterol || id:ieu-b-109	18	19678537	Cerebral aneurysm (nonruptured), Cerebral aneurysm (subarachnoid hemorrhage)	-0.0143608	0.251682	0.0022075	7.70016e-11	403943	0.000104759	42.3208
321	rs9904004	G	A	HDL cholesterol || id:ieu-b-109	17	17476791	Cerebral aneurysm (nonruptured), Cerebral aneurysm (subarachnoid hemorrhage)	-0.0302694	0.060744	0.00400552	4.10015e-14	403943	0.000141354	57.1068
322	rs9916613	A	T	HDL cholesterol || id:ieu-b-109	17	28682453	Cerebral aneurysm (nonruptured), Cerebral aneurysm (subarachnoid hemorrhage)	-0.0133119	0.356493	0.00199143	2.29985e-11	403943	0.000110607	44.6836
323	rs9933509	C	T	HDL cholesterol || id:ieu-b-109	16	53818167	Cerebral aneurysm (nonruptured), Cerebral aneurysm (subarachnoid hemorrhage)	-0.0140121	0.413899	0.00191313	2.39994e-13	403943	0.000132782	53.6433
324	rs998584	A	C	HDL cholesterol || id:ieu-b-109	6	43757896	Cerebral aneurysm (nonruptured), Cerebral aneurysm (subarachnoid hemorrhage)	-0.0341901	0.482733	0.00190975	1.10002e-71	403943	0.000792836	320.513
325	rs9987289	G	A	HDL cholesterol || id:ieu-b-109	8	9183358	Cerebral aneurysm (nonruptured), Cerebral aneurysm (subarachnoid hemorrhage)	0.0872902	0.908737	0.00329366	9.09913e-155	403943	0.0017358	702.379
326	rs9989419	G	A	HDL cholesterol || id:ieu-b-109	16	56985139	Cerebral aneurysm (nonruptured), Cerebral aneurysm (subarachnoid hemorrhage)	0.143765	0.605917	0.00192633	1e-200	403943	0.0136012	5569.84

## Sheet: S5
Table S5 Instrumental SNPs from LDL cholesterol GWAS.
id	SNP	effect_allele.exposure	other_allele.exposure	exposure	chr.exposure	pos.exposure	outcome	beta.exposure	eaf.exposure	se.exposure	pval.exposure	samplesize.exposure	R2	F
1	rs1010759	A	G	LDL cholesterol || id:ieu-b-110	20	34147630	Cerebral aneurysm (nonruptured), Cerebral aneurysm (subarachnoid hemorrhage)	-0.0231042	0.140367	0.00300476	1.50003e-14	440546	0.000134188	59.1235
2	rs1016988	C	T	LDL cholesterol || id:ieu-b-110	5	131744574	Cerebral aneurysm (nonruptured), Cerebral aneurysm (subarachnoid hemorrhage)	-0.0174377	0.190907	0.00265087	4.79954e-11	440546	9.82127e-05	43.2713
3	rs10231941	C	T	LDL cholesterol || id:ieu-b-110	7	100532540	Cerebral aneurysm (nonruptured), Cerebral aneurysm (subarachnoid hemorrhage)	0.0198565	0.177717	0.00272709	3.29989e-13	440546	0.000120327	53.0157
4	rs10448340	G	T	LDL cholesterol || id:ieu-b-110	9	139320069	Cerebral aneurysm (nonruptured), Cerebral aneurysm (subarachnoid hemorrhage)	-0.0150594	0.319765	0.00223737	1.69981e-11	440546	0.000102826	45.3041
5	rs10832963	G	T	LDL cholesterol || id:ieu-b-110	11	18664241	Cerebral aneurysm (nonruptured), Cerebral aneurysm (subarachnoid hemorrhage)	0.0173059	0.744224	0.00239616	5.10035e-13	440546	0.00011839	52.1621
6	rs10910476	T	C	LDL cholesterol || id:ieu-b-110	1	234734956	Cerebral aneurysm (nonruptured), Cerebral aneurysm (subarachnoid hemorrhage)	0.0123938	0.555163	0.00210193	3.69999e-09	440546	7.89127e-05	34.7673
7	rs11014204	T	C	LDL cholesterol || id:ieu-b-110	10	18720845	Cerebral aneurysm (nonruptured), Cerebral aneurysm (subarachnoid hemorrhage)	0.0137924	0.280227	0.00233007	3.2e-09	440546	7.95272e-05	35.038
8	rs11065385	G	A	LDL cholesterol || id:ieu-b-110	12	121423386	Cerebral aneurysm (nonruptured), Cerebral aneurysm (subarachnoid hemorrhage)	-0.0244904	0.690891	0.00225744	1.99986e-27	440546	0.000267087	117.695
9	rs11099097	T	C	LDL cholesterol || id:ieu-b-110	4	81167309	Cerebral aneurysm (nonruptured), Cerebral aneurysm (subarachnoid hemorrhage)	-0.0181876	0.291333	0.00230231	2.80027e-15	440546	0.000141635	62.4053
10	rs11226108	C	G	LDL cholesterol || id:ieu-b-110	11	103870755	Cerebral aneurysm (nonruptured), Cerebral aneurysm (subarachnoid hemorrhage)	-0.016026	0.191562	0.00265376	1.6e-09	440546	8.27751e-05	36.4691
11	rs113177823	A	G	LDL cholesterol || id:ieu-b-110	3	132217703	Cerebral aneurysm (nonruptured), Cerebral aneurysm (subarachnoid hemorrhage)	-0.0411737	0.054136	0.00466039	1e-18	440546	0.000177144	78.0537
12	rs114165349	C	G	LDL cholesterol || id:ieu-b-110	1	27021913	Cerebral aneurysm (nonruptured), Cerebral aneurysm (subarachnoid hemorrhage)	0.056229	0.023172	0.00695521	6.20012e-16	440546	0.000148335	65.3579
13	rs115458560	C	T	LDL cholesterol || id:ieu-b-110	1	110061974	Cerebral aneurysm (nonruptured), Cerebral aneurysm (subarachnoid hemorrhage)	-0.0503391	0.018563	0.0077049	6.4003e-11	440546	9.68821e-05	42.685
14	rs11568318	A	C	LDL cholesterol || id:ieu-b-110	2	234665498	Cerebral aneurysm (nonruptured), Cerebral aneurysm (subarachnoid hemorrhage)	0.0256951	0.066246	0.00417849	7.79992e-10	440546	8.58289e-05	37.8146
15	rs11591147	T	G	LDL cholesterol || id:ieu-b-110	1	55505647	Cerebral aneurysm (nonruptured), Cerebral aneurysm (subarachnoid hemorrhage)	-0.348456	0.017468	0.00793088	1e-200	440546	0.00436278	1930.42
16	rs11601507	A	C	LDL cholesterol || id:ieu-b-110	11	5701074	Cerebral aneurysm (nonruptured), Cerebral aneurysm (subarachnoid hemorrhage)	0.0322012	0.069468	0.00404981	1.80011e-15	440546	0.00014349	63.2227
17	rs11621792	T	C	LDL cholesterol || id:ieu-b-110	14	24871926	Cerebral aneurysm (nonruptured), Cerebral aneurysm (subarachnoid hemorrhage)	0.0191489	0.452867	0.00211033	1.10002e-19	440546	0.000186859	82.3351
18	rs116734477	T	C	LDL cholesterol || id:ieu-b-110	5	52095024	Cerebral aneurysm (nonruptured), Cerebral aneurysm (subarachnoid hemorrhage)	-0.0473368	0.040837	0.0052819	3.19963e-19	440546	0.000182283	80.3185
19	rs117139027	A	G	LDL cholesterol || id:ieu-b-110	8	29024943	Cerebral aneurysm (nonruptured), Cerebral aneurysm (subarachnoid hemorrhage)	-0.0571106	0.017594	0.00792993	5.90065e-13	440546	0.000117721	51.8672
20	rs117733303	G	A	LDL cholesterol || id:ieu-b-110	6	160922870	Cerebral aneurysm (nonruptured), Cerebral aneurysm (subarachnoid hemorrhage)	0.0838178	0.018422	0.00773844	2.39994e-27	440546	0.000266231	117.318
21	rs118039278	A	G	LDL cholesterol || id:ieu-b-110	6	160985526	Cerebral aneurysm (nonruptured), Cerebral aneurysm (subarachnoid hemorrhage)	0.0835056	0.078672	0.00388533	1.79887e-102	440546	0.00104744	461.927
22	rs1183851	C	T	LDL cholesterol || id:ieu-b-110	1	62958658	Cerebral aneurysm (nonruptured), Cerebral aneurysm (subarachnoid hemorrhage)	0.024377	0.395544	0.00213943	4.49987e-30	440546	0.000294608	129.826
23	rs12078100	G	C	LDL cholesterol || id:ieu-b-110	1	16512586	Cerebral aneurysm (nonruptured), Cerebral aneurysm (subarachnoid hemorrhage)	0.0131127	0.623087	0.00214876	1e-09	440546	8.45241e-05	37.2397
24	rs12162782	G	T	LDL cholesterol || id:ieu-b-110	22	50853626	Cerebral aneurysm (nonruptured), Cerebral aneurysm (subarachnoid hemorrhage)	0.0129592	0.344365	0.00219352	3.50002e-09	440546	7.92223e-05	34.9037
25	rs12208357	T	C	LDL cholesterol || id:ieu-b-110	6	160543148	Cerebral aneurysm (nonruptured), Cerebral aneurysm (subarachnoid hemorrhage)	0.0569843	0.070102	0.00409617	5.40008e-44	440546	0.000439109	193.532
26	rs12246352	G	A	LDL cholesterol || id:ieu-b-110	10	124705307	Cerebral aneurysm (nonruptured), Cerebral aneurysm (subarachnoid hemorrhage)	0.0257335	0.103895	0.00342791	6.00067e-14	440546	0.000127906	56.3556
27	rs1229984	C	T	LDL cholesterol || id:ieu-b-110	4	100239319	Cerebral aneurysm (nonruptured), Cerebral aneurysm (subarachnoid hemorrhage)	0.0525797	0.972799	0.00633356	1e-16	440546	0.000156416	68.9189
28	rs12445804	A	G	LDL cholesterol || id:ieu-b-110	16	11706100	Cerebral aneurysm (nonruptured), Cerebral aneurysm (subarachnoid hemorrhage)	0.0229888	0.074901	0.0040052	9.49992e-09	440546	7.47757e-05	32.9444
29	rs12471768	C	T	LDL cholesterol || id:ieu-b-110	2	64928603	Cerebral aneurysm (nonruptured), Cerebral aneurysm (subarachnoid hemorrhage)	0.0135999	0.704119	0.00228112	2.5e-09	440546	8.06768e-05	35.5446
30	rs1250258	T	C	LDL cholesterol || id:ieu-b-110	2	216300185	Cerebral aneurysm (nonruptured), Cerebral aneurysm (subarachnoid hemorrhage)	0.0137745	0.736649	0.00236771	5.99998e-09	440546	7.68192e-05	33.8449
31	rs1260326	C	T	LDL cholesterol || id:ieu-b-110	2	27730940	Cerebral aneurysm (nonruptured), Cerebral aneurysm (subarachnoid hemorrhage)	-0.0347299	0.604443	0.00212546	5.10035e-60	440546	0.000605685	266.993
32	rs12916	C	T	LDL cholesterol || id:ieu-b-110	5	74656539	Cerebral aneurysm (nonruptured), Cerebral aneurysm (subarachnoid hemorrhage)	0.0621175	0.400537	0.00212705	1.69824e-187	440546	0.00193215	852.846
33	rs13020929	A	G	LDL cholesterol || id:ieu-b-110	2	44327463	Cerebral aneurysm (nonruptured), Cerebral aneurysm (subarachnoid hemorrhage)	0.0145846	0.4567	0.00209518	3.40017e-12	440546	0.000109978	48.4556
34	rs13076933	G	T	LDL cholesterol || id:ieu-b-110	3	12327431	Cerebral aneurysm (nonruptured), Cerebral aneurysm (subarachnoid hemorrhage)	-0.020994	0.259454	0.00239027	1.59993e-18	440546	0.000175077	77.1426
35	rs13107325	T	C	LDL cholesterol || id:ieu-b-110	4	103188709	Cerebral aneurysm (nonruptured), Cerebral aneurysm (subarachnoid hemorrhage)	-0.0248331	0.074895	0.00396439	3.79997e-10	440546	8.90593e-05	39.238
36	rs13108218	G	A	LDL cholesterol || id:ieu-b-110	4	3443931	Cerebral aneurysm (nonruptured), Cerebral aneurysm (subarachnoid hemorrhage)	-0.0177871	0.614867	0.0021598	1.80011e-16	440546	0.000153931	67.8237
37	rs13121616	G	A	LDL cholesterol || id:ieu-b-110	4	7212389	Cerebral aneurysm (nonruptured), Cerebral aneurysm (subarachnoid hemorrhage)	0.0128507	0.693553	0.00226135	1.29999e-08	440546	7.32985e-05	32.2936
38	rs1350559	G	C	LDL cholesterol || id:ieu-b-110	8	9367743	Cerebral aneurysm (nonruptured), Cerebral aneurysm (subarachnoid hemorrhage)	0.0137824	0.401347	0.00213685	1.09999e-10	440546	9.44212e-05	41.6006
39	rs143020224	G	C	LDL cholesterol || id:ieu-b-110	19	11187324	Cerebral aneurysm (nonruptured), Cerebral aneurysm (subarachnoid hemorrhage)	-0.168952	0.118603	0.00320833	1e-200	440546	0.00625536	2773.11
40	rs145730801	C	T	LDL cholesterol || id:ieu-b-110	14	94768196	Cerebral aneurysm (nonruptured), Cerebral aneurysm (subarachnoid hemorrhage)	0.0359995	0.044378	0.00516918	3.29989e-12	440546	0.000110081	48.5007
41	rs146433259	T	C	LDL cholesterol || id:ieu-b-110	5	34713792	Cerebral aneurysm (nonruptured), Cerebral aneurysm (subarachnoid hemorrhage)	-0.0569699	0.011736	0.0103828	4.09996e-08	440546	6.83347e-05	30.1065
42	rs146534110	T	G	LDL cholesterol || id:ieu-b-110	6	160578069	Cerebral aneurysm (nonruptured), Cerebral aneurysm (subarachnoid hemorrhage)	0.0680211	0.013304	0.00910045	7.8001e-14	440546	0.000126799	55.8675
43	rs150474434	A	G	LDL cholesterol || id:ieu-b-110	2	118845121	Cerebral aneurysm (nonruptured), Cerebral aneurysm (subarachnoid hemorrhage)	-0.0347623	0.101353	0.00347063	1.29987e-23	440546	0.000227672	100.323
44	rs1551891	A	G	LDL cholesterol || id:ieu-b-110	19	45231821	Cerebral aneurysm (nonruptured), Cerebral aneurysm (subarachnoid hemorrhage)	-0.173628	0.088107	0.00366029	1e-200	440546	0.00508165	2250.12
45	rs1556562	T	G	LDL cholesterol || id:ieu-b-110	1	93034023	Cerebral aneurysm (nonruptured), Cerebral aneurysm (subarachnoid hemorrhage)	0.0190249	0.790033	0.00248903	2.09991e-14	440546	0.000132598	58.4228
46	rs17050272	A	G	LDL cholesterol || id:ieu-b-110	2	121306440	Cerebral aneurysm (nonruptured), Cerebral aneurysm (subarachnoid hemorrhage)	-0.0205597	0.409275	0.00211549	2.49977e-22	440546	0.000214352	94.4517
47	rs174564	G	A	LDL cholesterol || id:ieu-b-110	11	61588305	Cerebral aneurysm (nonruptured), Cerebral aneurysm (subarachnoid hemorrhage)	-0.0318977	0.348557	0.0021896	4.49987e-48	440546	0.000481492	212.22
48	rs17476364	C	T	LDL cholesterol || id:ieu-b-110	10	71094504	Cerebral aneurysm (nonruptured), Cerebral aneurysm (subarachnoid hemorrhage)	-0.0216418	0.108328	0.00335937	1.2e-10	440546	9.41974e-05	41.502
49	rs17569873	T	C	LDL cholesterol || id:ieu-b-110	20	62896110	Cerebral aneurysm (nonruptured), Cerebral aneurysm (subarachnoid hemorrhage)	0.0171196	0.201299	0.00260335	4.79954e-11	440546	9.81495e-05	43.2434
50	rs1801689	C	A	LDL cholesterol || id:ieu-b-110	17	64210580	Cerebral aneurysm (nonruptured), Cerebral aneurysm (subarachnoid hemorrhage)	0.061862	0.030551	0.00605788	1.80011e-24	440546	0.000236653	104.281
51	rs183130	T	C	LDL cholesterol || id:ieu-b-110	16	56991363	Cerebral aneurysm (nonruptured), Cerebral aneurysm (subarachnoid hemorrhage)	-0.0329541	0.323808	0.00223034	2.09991e-49	440546	0.000495302	218.311
52	rs1883711	C	G	LDL cholesterol || id:ieu-b-110	20	39179822	Cerebral aneurysm (nonruptured), Cerebral aneurysm (subarachnoid hemorrhage)	0.10277	0.031412	0.0060919	7.50067e-64	440546	0.000645588	284.594
53	rs200046586	C	CA	LDL cholesterol || id:ieu-b-110	19	45241248	Cerebral aneurysm (nonruptured), Cerebral aneurysm (subarachnoid hemorrhage)	0.309188	0.981093	0.00782788	1e-200	440546	0.00352883	1560.11
54	rs2043085	C	T	LDL cholesterol || id:ieu-b-110	15	58680954	Cerebral aneurysm (nonruptured), Cerebral aneurysm (subarachnoid hemorrhage)	-0.017018	0.612225	0.00214177	1.9002e-15	440546	0.000143291	63.1349
55	rs2066714	C	T	LDL cholesterol || id:ieu-b-110	9	107586753	Cerebral aneurysm (nonruptured), Cerebral aneurysm (subarachnoid hemorrhage)	0.0210151	0.128775	0.00310964	1.39991e-11	440546	0.000103659	45.671
56	rs2068888	A	G	LDL cholesterol || id:ieu-b-110	10	94839642	Cerebral aneurysm (nonruptured), Cerebral aneurysm (subarachnoid hemorrhage)	-0.0192081	0.450695	0.00209421	4.60045e-20	440546	0.000190921	84.1253
57	rs2073547	G	A	LDL cholesterol || id:ieu-b-110	7	44582331	Cerebral aneurysm (nonruptured), Cerebral aneurysm (subarachnoid hemorrhage)	0.0355498	0.184007	0.00267287	2.29985e-40	440546	0.000401378	176.895
58	rs2160994	C	T	LDL cholesterol || id:ieu-b-110	12	50650057	Cerebral aneurysm (nonruptured), Cerebral aneurysm (subarachnoid hemorrhage)	0.0182581	0.647494	0.00218417	6.29941e-17	440546	0.000158591	69.8773
59	rs2238162	T	C	LDL cholesterol || id:ieu-b-110	13	32959199	Cerebral aneurysm (nonruptured), Cerebral aneurysm (subarachnoid hemorrhage)	-0.0165008	0.522955	0.00208847	2.80027e-15	440546	0.000141677	62.424
60	rs2250802	A	G	LDL cholesterol || id:ieu-b-110	10	113921354	Cerebral aneurysm (nonruptured), Cerebral aneurysm (subarachnoid hemorrhage)	-0.0181939	0.72434	0.00233224	6.09958e-15	440546	0.000138119	60.856
61	rs2256814	A	G	LDL cholesterol || id:ieu-b-110	20	62373983	Cerebral aneurysm (nonruptured), Cerebral aneurysm (subarachnoid hemorrhage)	0.0152618	0.197877	0.00262512	6.1e-09	440546	7.67165e-05	33.7996
62	rs2287622	G	A	LDL cholesterol || id:ieu-b-110	2	169830328	Cerebral aneurysm (nonruptured), Cerebral aneurysm (subarachnoid hemorrhage)	-0.0211572	0.602794	0.00212931	2.90001e-23	440546	0.000224053	98.7272
63	rs2391825	A	G	LDL cholesterol || id:ieu-b-110	13	111035483	Cerebral aneurysm (nonruptured), Cerebral aneurysm (subarachnoid hemorrhage)	-0.0129848	0.279219	0.00233356	2.59998e-08	440546	7.02766e-05	30.9621
64	rs2611867	G	A	LDL cholesterol || id:ieu-b-110	17	45664861	Cerebral aneurysm (nonruptured), Cerebral aneurysm (subarachnoid hemorrhage)	-0.0265838	0.513941	0.00209023	4.70002e-37	440546	0.000367025	161.75
65	rs2618566	T	G	LDL cholesterol || id:ieu-b-110	20	17844684	Cerebral aneurysm (nonruptured), Cerebral aneurysm (subarachnoid hemorrhage)	-0.0249198	0.659861	0.00219993	9.60064e-30	440546	0.000291175	128.313
66	rs2642438	G	A	LDL cholesterol || id:ieu-b-110	1	220970028	Cerebral aneurysm (nonruptured), Cerebral aneurysm (subarachnoid hemorrhage)	0.0253218	0.702657	0.00227308	8.00018e-29	440546	0.000281609	124.096
67	rs2737265	G	A	LDL cholesterol || id:ieu-b-110	8	116667634	Cerebral aneurysm (nonruptured), Cerebral aneurysm (subarachnoid hemorrhage)	-0.0202743	0.28046	0.002322	2.49977e-18	440546	0.000173022	76.2369
68	rs2738447	C	A	LDL cholesterol || id:ieu-b-110	19	11227480	Cerebral aneurysm (nonruptured), Cerebral aneurysm (subarachnoid hemorrhage)	0.0422734	0.592612	0.00211024	2.90001e-89	440546	0.000910089	401.3
69	rs2740488	C	A	LDL cholesterol || id:ieu-b-110	9	107661742	Cerebral aneurysm (nonruptured), Cerebral aneurysm (subarachnoid hemorrhage)	-0.0252452	0.265466	0.00236503	1.29987e-26	440546	0.000258572	113.942
70	rs2745353	T	C	LDL cholesterol || id:ieu-b-110	6	127452935	Cerebral aneurysm (nonruptured), Cerebral aneurysm (subarachnoid hemorrhage)	0.0126963	0.5181	0.00208336	1.09999e-09	440546	8.42942e-05	37.1384
71	rs2820226	A	G	LDL cholesterol || id:ieu-b-110	6	35045281	Cerebral aneurysm (nonruptured), Cerebral aneurysm (subarachnoid hemorrhage)	-0.012864	0.451903	0.00209731	8.60003e-10	440546	8.53883e-05	37.6205
72	rs28406917	T	C	LDL cholesterol || id:ieu-b-110	7	21449451	Cerebral aneurysm (nonruptured), Cerebral aneurysm (subarachnoid hemorrhage)	0.0119057	0.427624	0.00211433	1.79999e-08	440546	7.19684e-05	31.7075
73	rs28590710	A	G	LDL cholesterol || id:ieu-b-110	5	71932487	Cerebral aneurysm (nonruptured), Cerebral aneurysm (subarachnoid hemorrhage)	-0.017618	0.196791	0.00274759	1.40001e-10	440546	9.33206e-05	41.1157
74	rs28601761	G	C	LDL cholesterol || id:ieu-b-110	8	126500031	Cerebral aneurysm (nonruptured), Cerebral aneurysm (subarachnoid hemorrhage)	-0.0620105	0.418688	0.00213624	2.89734e-185	440546	0.00190901	842.613
75	rs28615248	C	T	LDL cholesterol || id:ieu-b-110	8	55451193	Cerebral aneurysm (nonruptured), Cerebral aneurysm (subarachnoid hemorrhage)	0.0184347	0.196095	0.00263568	2.70023e-12	440546	0.000111032	48.9198
76	rs28631087	C	T	LDL cholesterol || id:ieu-b-110	1	235109214	Cerebral aneurysm (nonruptured), Cerebral aneurysm (subarachnoid hemorrhage)	-0.0161901	0.21274	0.0025459	2e-10	440546	9.17879e-05	40.4403
77	rs28814720	G	A	LDL cholesterol || id:ieu-b-110	8	141988687	Cerebral aneurysm (nonruptured), Cerebral aneurysm (subarachnoid hemorrhage)	0.0121747	0.519766	0.00215073	1.5e-08	440546	7.27314e-05	32.0437
78	rs3104412	G	A	LDL cholesterol || id:ieu-b-110	6	32585967	Cerebral aneurysm (nonruptured), Cerebral aneurysm (subarachnoid hemorrhage)	-0.0189061	0.451531	0.00209423	1.80011e-19	440546	0.000184962	81.4992
79	rs3127580	T	C	LDL cholesterol || id:ieu-b-110	6	160710851	Cerebral aneurysm (nonruptured), Cerebral aneurysm (subarachnoid hemorrhage)	0.0357031	0.155131	0.00287572	2.19989e-35	440546	0.000349764	154.14
80	rs34042070	G	C	LDL cholesterol || id:ieu-b-110	16	72101525	Cerebral aneurysm (nonruptured), Cerebral aneurysm (subarachnoid hemorrhage)	0.0485227	0.187927	0.00268011	2.90001e-73	440546	0.000743482	327.78
81	rs34265667	A	G	LDL cholesterol || id:ieu-b-110	8	41542093	Cerebral aneurysm (nonruptured), Cerebral aneurysm (subarachnoid hemorrhage)	-0.0320529	0.033987	0.00575731	2.59998e-08	440546	7.03515e-05	30.9951
82	rs34568880	T	C	LDL cholesterol || id:ieu-b-110	6	31514448	Cerebral aneurysm (nonruptured), Cerebral aneurysm (subarachnoid hemorrhage)	0.0560827	0.013313	0.00908804	6.80002e-10	440546	8.64348e-05	38.0816
83	rs35278712	GAAAT	G	LDL cholesterol || id:ieu-b-110	17	29618023	Cerebral aneurysm (nonruptured), Cerebral aneurysm (subarachnoid hemorrhage)	0.0181095	0.71215	0.00231601	5.30029e-15	440546	0.000138765	61.1407
84	rs35511051	A	C	LDL cholesterol || id:ieu-b-110	19	58665817	Cerebral aneurysm (nonruptured), Cerebral aneurysm (subarachnoid hemorrhage)	-0.0217862	0.209985	0.00254546	1.10002e-17	440546	0.000166252	73.2535
85	rs35882350	G	A	LDL cholesterol || id:ieu-b-110	12	623129	Cerebral aneurysm (nonruptured), Cerebral aneurysm (subarachnoid hemorrhage)	0.0139684	0.261067	0.00237417	4e-09	440546	7.85677e-05	34.6153
86	rs3732359	A	G	LDL cholesterol || id:ieu-b-110	3	119536429	Cerebral aneurysm (nonruptured), Cerebral aneurysm (subarachnoid hemorrhage)	-0.0173556	0.78012	0.00252038	5.70033e-12	440546	0.000107624	47.4182
87	rs3780181	G	A	LDL cholesterol || id:ieu-b-110	9	2640759	Cerebral aneurysm (nonruptured), Cerebral aneurysm (subarachnoid hemorrhage)	-0.0278983	0.067627	0.00418323	2.60016e-11	440546	0.000100948	44.4764
88	rs3822855	T	G	LDL cholesterol || id:ieu-b-110	6	116316882	Cerebral aneurysm (nonruptured), Cerebral aneurysm (subarachnoid hemorrhage)	0.0178418	0.40166	0.00212447	4.49987e-17	440546	0.000160072	70.53
89	rs4148826	C	T	LDL cholesterol || id:ieu-b-110	7	87074419	Cerebral aneurysm (nonruptured), Cerebral aneurysm (subarachnoid hemorrhage)	-0.0157917	0.18045	0.0027233	6.69993e-09	440546	7.63207e-05	33.6252
90	rs4263041	G	A	LDL cholesterol || id:ieu-b-110	19	45438643	Cerebral aneurysm (nonruptured), Cerebral aneurysm (subarachnoid hemorrhage)	-0.0699797	0.283209	0.00251019	4.89779e-171	440546	0.00176106	777.193
91	rs4307732	A	G	LDL cholesterol || id:ieu-b-110	11	126244955	Cerebral aneurysm (nonruptured), Cerebral aneurysm (subarachnoid hemorrhage)	0.0448315	0.105876	0.0033985	9.79941e-40	440546	0.000394847	174.016
92	rs438568	G	A	LDL cholesterol || id:ieu-b-110	20	12958687	Cerebral aneurysm (nonruptured), Cerebral aneurysm (subarachnoid hemorrhage)	0.0124777	0.609246	0.00213986	5.49997e-09	440546	7.71745e-05	34.0014
93	rs440677	A	G	LDL cholesterol || id:ieu-b-110	19	11285390	Cerebral aneurysm (nonruptured), Cerebral aneurysm (subarachnoid hemorrhage)	-0.0159238	0.623063	0.00215434	1.50003e-13	440546	0.000123999	54.634
94	rs4666384	G	A	LDL cholesterol || id:ieu-b-110	2	20575012	Cerebral aneurysm (nonruptured), Cerebral aneurysm (subarachnoid hemorrhage)	-0.016633	0.678914	0.00224003	1.10002e-13	440546	0.000125138	55.1355
95	rs472495	T	G	LDL cholesterol || id:ieu-b-110	1	55521313	Cerebral aneurysm (nonruptured), Cerebral aneurysm (subarachnoid hemorrhage)	0.0425743	0.648959	0.00218093	7.29962e-85	440546	0.000864261	381.074
96	rs4782568	G	C	LDL cholesterol || id:ieu-b-110	16	83980529	Cerebral aneurysm (nonruptured), Cerebral aneurysm (subarachnoid hemorrhage)	-0.0165059	0.450902	0.00210805	4.90004e-15	440546	0.000139144	61.3076
97	rs4930163	A	G	LDL cholesterol || id:ieu-b-110	11	65591348	Cerebral aneurysm (nonruptured), Cerebral aneurysm (subarachnoid hemorrhage)	0.0174597	0.159456	0.00285203	9.20005e-10	440546	8.50623e-05	37.4769
98	rs4954192	T	C	LDL cholesterol || id:ieu-b-110	2	135632981	Cerebral aneurysm (nonruptured), Cerebral aneurysm (subarachnoid hemorrhage)	0.0146629	0.373474	0.00213654	6.70039e-12	440546	0.000106901	47.0994
99	rs4970834	T	C	LDL cholesterol || id:ieu-b-110	1	109814880	Cerebral aneurysm (nonruptured), Cerebral aneurysm (subarachnoid hemorrhage)	-0.105303	0.186642	0.00268179	1e-200	440546	0.00348757	1541.81
100	rs5112	G	C	LDL cholesterol || id:ieu-b-110	19	45430280	Cerebral aneurysm (nonruptured), Cerebral aneurysm (subarachnoid hemorrhage)	0.0277824	0.533387	0.00222587	9.3994e-36	440546	0.000353505	155.789
101	rs516316	C	G	LDL cholesterol || id:ieu-b-110	19	49206145	Cerebral aneurysm (nonruptured), Cerebral aneurysm (subarachnoid hemorrhage)	0.0296183	0.507935	0.00206761	1.50003e-46	440546	0.000465575	205.202
102	rs556107	T	C	LDL cholesterol || id:ieu-b-110	1	234853059	Cerebral aneurysm (nonruptured), Cerebral aneurysm (subarachnoid hemorrhage)	0.0351712	0.523338	0.00208846	1.20005e-63	440546	0.000643356	283.609
103	rs55637835	T	C	LDL cholesterol || id:ieu-b-110	1	55466303	Cerebral aneurysm (nonruptured), Cerebral aneurysm (subarachnoid hemorrhage)	-0.0187129	0.120881	0.00324835	8.40001e-09	440546	7.53239e-05	33.186
104	rs55714927	T	C	LDL cholesterol || id:ieu-b-110	17	7080316	Cerebral aneurysm (nonruptured), Cerebral aneurysm (subarachnoid hemorrhage)	-0.0264314	0.190364	0.00265551	2.39994e-23	440546	0.000224831	99.0701
105	rs55831924	T	C	LDL cholesterol || id:ieu-b-110	8	145031968	Cerebral aneurysm (nonruptured), Cerebral aneurysm (subarachnoid hemorrhage)	0.0156761	0.361448	0.0021829	6.89922e-13	440546	0.000117049	51.5711
106	rs56130071	C	G	LDL cholesterol || id:ieu-b-110	7	21598753	Cerebral aneurysm (nonruptured), Cerebral aneurysm (subarachnoid hemorrhage)	0.0331798	0.216984	0.00253796	4.70002e-39	440546	0.000387809	170.913
107	rs56236159	G	T	LDL cholesterol || id:ieu-b-110	2	3636478	Cerebral aneurysm (nonruptured), Cerebral aneurysm (subarachnoid hemorrhage)	0.0177139	0.13149	0.00307979	8.79995e-09	440546	7.50866e-05	33.0814
108	rs5843957	TG	T	LDL cholesterol || id:ieu-b-110	21	40698345	Cerebral aneurysm (nonruptured), Cerebral aneurysm (subarachnoid hemorrhage)	0.0137065	0.570884	0.00210922	8.10028e-11	440546	9.58466e-05	42.2287
109	rs5849920	G	GT	LDL cholesterol || id:ieu-b-110	3	69820400	Cerebral aneurysm (nonruptured), Cerebral aneurysm (subarachnoid hemorrhage)	-0.0141684	0.363809	0.00225047	3.09999e-10	440546	8.99632e-05	39.6363
110	rs597808	G	A	LDL cholesterol || id:ieu-b-110	12	111973358	Cerebral aneurysm (nonruptured), Cerebral aneurysm (subarachnoid hemorrhage)	0.0271066	0.515915	0.00209151	2.09991e-38	440546	0.00038113	167.969
111	rs60229127	G	GA	LDL cholesterol || id:ieu-b-110	14	70911649	Cerebral aneurysm (nonruptured), Cerebral aneurysm (subarachnoid hemorrhage)	-0.0133753	0.556613	0.00211263	2.39999e-10	440546	9.09765e-05	40.0828
112	rs6031587	T	C	LDL cholesterol || id:ieu-b-110	20	43038249	Cerebral aneurysm (nonruptured), Cerebral aneurysm (subarachnoid hemorrhage)	-0.0256479	0.071963	0.00413761	5.69994e-10	440546	8.72118e-05	38.424
113	rs60612724	G	A	LDL cholesterol || id:ieu-b-110	7	98874892	Cerebral aneurysm (nonruptured), Cerebral aneurysm (subarachnoid hemorrhage)	0.0323852	0.038647	0.00541912	2.30001e-09	440546	8.10605e-05	35.7136
114	rs6074012	C	T	LDL cholesterol || id:ieu-b-110	20	44700166	Cerebral aneurysm (nonruptured), Cerebral aneurysm (subarachnoid hemorrhage)	0.0116537	0.523914	0.00208962	2.39999e-08	440546	7.05945e-05	31.1022
115	rs61003864	C	T	LDL cholesterol || id:ieu-b-110	7	36189798	Cerebral aneurysm (nonruptured), Cerebral aneurysm (subarachnoid hemorrhage)	0.0155966	0.187128	0.00267616	5.60003e-09	440546	7.70923e-05	33.9652
116	rs61754230	T	C	LDL cholesterol || id:ieu-b-110	12	72179446	Cerebral aneurysm (nonruptured), Cerebral aneurysm (subarachnoid hemorrhage)	0.0430117	0.019784	0.00748441	9.09997e-09	440546	7.49608e-05	33.026
117	rs61988556	C	T	LDL cholesterol || id:ieu-b-110	14	73439258	Cerebral aneurysm (nonruptured), Cerebral aneurysm (subarachnoid hemorrhage)	-0.0224158	0.086142	0.00372109	1.7e-09	440546	8.23647e-05	36.2883
118	rs62033400	G	A	LDL cholesterol || id:ieu-b-110	16	53811788	Cerebral aneurysm (nonruptured), Cerebral aneurysm (subarachnoid hemorrhage)	-0.0144167	0.394662	0.00213447	1.39991e-11	440546	0.000103542	45.6194
119	rs6475606	T	C	LDL cholesterol || id:ieu-b-110	9	22081850	Cerebral aneurysm (nonruptured), Cerebral aneurysm (subarachnoid hemorrhage)	-0.0202689	0.48447	0.00208367	2.29985e-22	440546	0.000214742	94.6238
120	rs6495122	C	A	LDL cholesterol || id:ieu-b-110	15	75125645	Cerebral aneurysm (nonruptured), Cerebral aneurysm (subarachnoid hemorrhage)	0.0143852	0.591279	0.00211976	1.20005e-11	440546	0.000104525	46.0528
121	rs6544713	C	T	LDL cholesterol || id:ieu-b-110	2	44073881	Cerebral aneurysm (nonruptured), Cerebral aneurysm (subarachnoid hemorrhage)	-0.0537152	0.676864	0.00222274	5.00035e-129	440546	0.00132389	584.003
122	rs6560499	A	G	LDL cholesterol || id:ieu-b-110	9	78730766	Cerebral aneurysm (nonruptured), Cerebral aneurysm (subarachnoid hemorrhage)	-0.0122028	0.576007	0.00212189	8.9e-09	440546	7.50671e-05	33.0728
123	rs6602912	G	T	LDL cholesterol || id:ieu-b-110	13	114546549	Cerebral aneurysm (nonruptured), Cerebral aneurysm (subarachnoid hemorrhage)	0.0221997	0.284854	0.00231001	7.19946e-22	440546	0.000209597	92.3559
124	rs6680227	A	G	LDL cholesterol || id:ieu-b-110	1	109798914	Cerebral aneurysm (nonruptured), Cerebral aneurysm (subarachnoid hemorrhage)	-0.0746581	0.035237	0.00563322	4.30031e-40	440546	0.000398544	175.646
125	rs6709904	G	A	LDL cholesterol || id:ieu-b-110	2	44080324	Cerebral aneurysm (nonruptured), Cerebral aneurysm (subarachnoid hemorrhage)	-0.043441	0.112585	0.00329601	1.10002e-39	440546	0.000394149	173.708
126	rs6732741	A	T	LDL cholesterol || id:ieu-b-110	2	21094034	Cerebral aneurysm (nonruptured), Cerebral aneurysm (subarachnoid hemorrhage)	-0.0280985	0.119324	0.00322423	2.90001e-18	440546	0.000172365	75.9473
127	rs6874202	C	T	LDL cholesterol || id:ieu-b-110	5	156391628	Cerebral aneurysm (nonruptured), Cerebral aneurysm (subarachnoid hemorrhage)	0.032331	0.634269	0.00216292	1.59993e-50	440546	0.000506928	223.437
128	rs7108486	C	T	LDL cholesterol || id:ieu-b-110	11	5677158	Cerebral aneurysm (nonruptured), Cerebral aneurysm (subarachnoid hemorrhage)	-0.0386029	0.023721	0.00692024	2.39999e-08	440546	7.06278e-05	31.1168
129	rs71311871	G	A	LDL cholesterol || id:ieu-b-110	3	58420613	Cerebral aneurysm (nonruptured), Cerebral aneurysm (subarachnoid hemorrhage)	-0.0283073	0.083052	0.00378458	7.50067e-14	440546	0.000126974	55.9448
130	rs7202323	G	T	LDL cholesterol || id:ieu-b-110	16	72217113	Cerebral aneurysm (nonruptured), Cerebral aneurysm (subarachnoid hemorrhage)	-0.0255365	0.229741	0.00247732	6.4998e-25	440546	0.000241136	106.257
131	rs7241918	T	G	LDL cholesterol || id:ieu-b-110	18	47160953	Cerebral aneurysm (nonruptured), Cerebral aneurysm (subarachnoid hemorrhage)	0.0157471	0.82411	0.00274939	1e-08	440546	7.44569e-05	32.804
132	rs72631343	G	C	LDL cholesterol || id:ieu-b-110	17	67191270	Cerebral aneurysm (nonruptured), Cerebral aneurysm (subarachnoid hemorrhage)	-0.0292893	0.128894	0.00311032	4.60045e-21	440546	0.000201247	88.676
133	rs72911393	T	C	LDL cholesterol || id:ieu-b-110	17	76391005	Cerebral aneurysm (nonruptured), Cerebral aneurysm (subarachnoid hemorrhage)	-0.0182619	0.147618	0.00294119	5.30005e-10	440546	8.75017e-05	38.5517
134	rs7569317	C	T	LDL cholesterol || id:ieu-b-110	2	203527979	Cerebral aneurysm (nonruptured), Cerebral aneurysm (subarachnoid hemorrhage)	0.017881	0.530638	0.00208232	8.9002e-18	440546	0.00016735	73.7372
135	rs76468627	T	C	LDL cholesterol || id:ieu-b-110	10	116033892	Cerebral aneurysm (nonruptured), Cerebral aneurysm (subarachnoid hemorrhage)	-0.0217346	0.07587	0.00394926	3.69999e-08	440546	6.87465e-05	30.2879
136	rs7707394	A	G	LDL cholesterol || id:ieu-b-110	5	74472939	Cerebral aneurysm (nonruptured), Cerebral aneurysm (subarachnoid hemorrhage)	0.040448	0.357329	0.00217281	2.39994e-77	440546	0.000785992	346.536
137	rs7734476	A	G	LDL cholesterol || id:ieu-b-110	5	122848876	Cerebral aneurysm (nonruptured), Cerebral aneurysm (subarachnoid hemorrhage)	0.0187595	0.550077	0.00209401	3.29989e-19	440546	0.000182144	80.257
138	rs7746081	A	G	LDL cholesterol || id:ieu-b-110	6	16126934	Cerebral aneurysm (nonruptured), Cerebral aneurysm (subarachnoid hemorrhage)	-0.0234725	0.304113	0.00226701	4.00037e-25	440546	0.000243285	107.204
139	rs77542162	G	A	LDL cholesterol || id:ieu-b-110	17	67081278	Cerebral aneurysm (nonruptured), Cerebral aneurysm (subarachnoid hemorrhage)	0.128484	0.022495	0.0070401	2.09991e-74	440546	0.000755476	333.072
140	rs7776054	G	A	LDL cholesterol || id:ieu-b-110	6	135418916	Cerebral aneurysm (nonruptured), Cerebral aneurysm (subarachnoid hemorrhage)	-0.0162316	0.261313	0.00237493	8.19974e-12	440546	0.000106019	46.711
141	rs77960347	G	A	LDL cholesterol || id:ieu-b-110	18	47109955	Cerebral aneurysm (nonruptured), Cerebral aneurysm (subarachnoid hemorrhage)	0.0706209	0.013351	0.00908667	7.70016e-15	440546	0.00013709	60.4025
142	rs78508096	A	G	LDL cholesterol || id:ieu-b-110	12	9074706	Cerebral aneurysm (nonruptured), Cerebral aneurysm (subarachnoid hemorrhage)	0.0176869	0.226194	0.00249323	1.29987e-12	440546	0.000114219	50.3242
143	rs79220007	C	T	LDL cholesterol || id:ieu-b-110	6	26098474	Cerebral aneurysm (nonruptured), Cerebral aneurysm (subarachnoid hemorrhage)	-0.057338	0.076135	0.00392142	1.99986e-48	440546	0.000485061	213.794
144	rs79828839	T	C	LDL cholesterol || id:ieu-b-110	10	52352431	Cerebral aneurysm (nonruptured), Cerebral aneurysm (subarachnoid hemorrhage)	0.0144987	0.198784	0.00261498	2.90001e-08	440546	6.9775e-05	30.7411
145	rs8107974	T	A	LDL cholesterol || id:ieu-b-110	19	19388500	Cerebral aneurysm (nonruptured), Cerebral aneurysm (subarachnoid hemorrhage)	-0.105058	0.075765	0.00391919	2.69774e-158	440546	0.00162842	718.561
146	rs869412	C	T	LDL cholesterol || id:ieu-b-110	7	1074134	Cerebral aneurysm (nonruptured), Cerebral aneurysm (subarachnoid hemorrhage)	-0.0142314	0.225684	0.00250093	1.29999e-08	440546	7.34969e-05	32.381
147	rs880315	C	T	LDL cholesterol || id:ieu-b-110	1	10796866	Cerebral aneurysm (nonruptured), Cerebral aneurysm (subarachnoid hemorrhage)	-0.0152225	0.34024	0.00220678	5.30029e-12	440546	0.000107998	47.583
148	rs9289196	C	T	LDL cholesterol || id:ieu-b-110	3	122268506	Cerebral aneurysm (nonruptured), Cerebral aneurysm (subarachnoid hemorrhage)	0.0173702	0.173786	0.00275673	2.99999e-10	440546	9.01137e-05	39.7026
149	rs934197	A	G	LDL cholesterol || id:ieu-b-110	2	21267461	Cerebral aneurysm (nonruptured), Cerebral aneurysm (subarachnoid hemorrhage)	0.0832348	0.33544	0.00220298	1e-200	440546	0.00322993	1427.54
150	rs9471968	G	A	LDL cholesterol || id:ieu-b-110	6	42905235	Cerebral aneurysm (nonruptured), Cerebral aneurysm (subarachnoid hemorrhage)	-0.0116148	0.545696	0.00209345	2.90001e-08	440546	6.98677e-05	30.782
151	rs9496567	A	G	LDL cholesterol || id:ieu-b-110	6	100602753	Cerebral aneurysm (nonruptured), Cerebral aneurysm (subarachnoid hemorrhage)	-0.0174316	0.243458	0.00243272	7.8001e-13	440546	0.000116533	51.3438
152	rs960596	T	C	LDL cholesterol || id:ieu-b-110	22	41393520	Cerebral aneurysm (nonruptured), Cerebral aneurysm (subarachnoid hemorrhage)	0.0135068	0.33932	0.00221758	1.09999e-09	440546	8.42012e-05	37.0975
153	rs964184	C	G	LDL cholesterol || id:ieu-b-110	11	116648917	Cerebral aneurysm (nonruptured), Cerebral aneurysm (subarachnoid hemorrhage)	-0.0575823	0.866409	0.00306356	8.19974e-79	440546	0.000801283	353.283
154	rs9832727	G	C	LDL cholesterol || id:ieu-b-110	3	142649110	Cerebral aneurysm (nonruptured), Cerebral aneurysm (subarachnoid hemorrhage)	-0.0147604	0.339636	0.00220388	2.09991e-11	440546	0.000101809	44.8558
155	rs9834932	G	A	LDL cholesterol || id:ieu-b-110	3	32535382	Cerebral aneurysm (nonruptured), Cerebral aneurysm (subarachnoid hemorrhage)	-0.0322172	0.08883	0.00366408	1.50003e-18	440546	0.00017546	77.3114
156	rs9884390	C	T	LDL cholesterol || id:ieu-b-110	4	69373407	Cerebral aneurysm (nonruptured), Cerebral aneurysm (subarachnoid hemorrhage)	0.0251489	0.234121	0.00249163	5.90065e-24	440546	0.000231195	101.875
157	rs9894946	G	A	LDL cholesterol || id:ieu-b-110	17	7571080	Cerebral aneurysm (nonruptured), Cerebral aneurysm (subarachnoid hemorrhage)	-0.0173333	0.841112	0.00290132	2.30001e-09	440546	8.10112e-05	35.6919
158	rs990619	G	C	LDL cholesterol || id:ieu-b-110	4	156507678	Cerebral aneurysm (nonruptured), Cerebral aneurysm (subarachnoid hemorrhage)	-0.0118015	0.523638	0.00208525	1.5e-08	440546	7.27002e-05	32.0299
159	rs9929977	A	T	LDL cholesterol || id:ieu-b-110	16	71639053	Cerebral aneurysm (nonruptured), Cerebral aneurysm (subarachnoid hemorrhage)	0.0167269	0.369846	0.00216129	1e-14	440546	0.000135942	59.8967
160	rs9987289	G	A	LDL cholesterol || id:ieu-b-110	8	9183358	Cerebral aneurysm (nonruptured), Cerebral aneurysm (subarachnoid hemorrhage)	0.0453824	0.908808	0.00362169	5.10035e-36	440546	0.000356292	157.018

## Sheet: S6
Table S6 Instrumental SNPs from fasting blood glucose GWAS.
id	SNP	effect_allele.exposure	other_allele.exposure	exposure	chr.exposure	pos.exposure	outcome	beta.exposure	eaf.exposure	se.exposure	pval.exposure	samplesize.exposure	R2	F
1	rs10305457	T	C	Fasting glucose || id:ebi-a-GCST90002232	6	39034095	Cerebral aneurysm (nonruptured), Cerebral aneurysm (subarachnoid hemorrhage)	0.0235	0.065	0.0032	1.20893e-14	200622	0.000268745	53.9301
2	rs10487796	A	T	Fasting glucose || id:ebi-a-GCST90002232	7	15063430	Cerebral aneurysm (nonruptured), Cerebral aneurysm (subarachnoid hemorrhage)	-0.0261	0.484	0.0016	4.61849e-52	200622	0.00132461	266.095
3	rs1057394	A	G	Fasting glucose || id:ebi-a-GCST90002232	2	27324036	Cerebral aneurysm (nonruptured), Cerebral aneurysm (subarachnoid hemorrhage)	-0.0124	0.625	0.0018	1.91117e-12	200622	0.000236492	47.4563
4	rs10811660	A	G	Fasting glucose || id:ebi-a-GCST90002232	9	22134068	Cerebral aneurysm (nonruptured), Cerebral aneurysm (subarachnoid hemorrhage)	-0.0223	0.165	0.0022	7.9378e-25	200622	0.000511874	102.745
5	rs10830963	G	C	Fasting glucose || id:ebi-a-GCST90002232	11	92708710	Cerebral aneurysm (nonruptured), Cerebral aneurysm (subarachnoid hemorrhage)	0.0772	0.286	0.0019	1e-200	200622	0.00816187	1650.91
6	rs10838524	G	A	Fasting glucose || id:ebi-a-GCST90002232	11	45870177	Cerebral aneurysm (nonruptured), Cerebral aneurysm (subarachnoid hemorrhage)	-0.0238	0.52	0.0016	1.55883e-40	200622	0.00110168	221.263
7	rs10838693	C	G	Fasting glucose || id:ebi-a-GCST90002232	11	47350553	Cerebral aneurysm (nonruptured), Cerebral aneurysm (subarachnoid hemorrhage)	0.0177	0.314	0.0018	3.44191e-23	200622	0.000481741	96.6935
8	rs10974438	C	A	Fasting glucose || id:ebi-a-GCST90002232	9	4291928	Cerebral aneurysm (nonruptured), Cerebral aneurysm (subarachnoid hemorrhage)	0.0198	0.38	0.0017	9.84691e-31	200622	0.00067571	135.653
9	rs11603349	C	T	Fasting glucose || id:ebi-a-GCST90002232	11	72460694	Cerebral aneurysm (nonruptured), Cerebral aneurysm (subarachnoid hemorrhage)	-0.0236	0.168	0.0022	3.11602e-25	200622	0.000573259	115.073
10	rs11610045	A	G	Fasting glucose || id:ebi-a-GCST90002232	12	133063768	Cerebral aneurysm (nonruptured), Cerebral aneurysm (subarachnoid hemorrhage)	0.0144	0.454	0.0019	3.25987e-13	200622	0.00028623	57.4399
11	rs11619319	G	A	Fasting glucose || id:ebi-a-GCST90002232	13	28487599	Cerebral aneurysm (nonruptured), Cerebral aneurysm (subarachnoid hemorrhage)	0.0173	0.234	0.002	3.41193e-20	200622	0.000372814	74.8218
12	rs11708067	G	A	Fasting glucose || id:ebi-a-GCST90002232	3	123065778	Cerebral aneurysm (nonruptured), Cerebral aneurysm (subarachnoid hemorrhage)	-0.0281	0.177	0.002	1.62592e-43	200622	0.000982985	197.401
13	rs12055786	T	C	Fasting glucose || id:ebi-a-GCST90002232	6	153431125	Cerebral aneurysm (nonruptured), Cerebral aneurysm (subarachnoid hemorrhage)	0.012	0.384	0.0017	1.166e-11	200622	0.000248301	49.8265
14	rs12541643	T	C	Fasting glucose || id:ebi-a-GCST90002232	8	81076874	Cerebral aneurysm (nonruptured), Cerebral aneurysm (subarachnoid hemorrhage)	0.0118	0.479	0.0019	4.51097e-09	200622	0.000192218	38.5703
15	rs1260326	C	T	Fasting glucose || id:ebi-a-GCST90002232	2	27730940	Cerebral aneurysm (nonruptured), Cerebral aneurysm (subarachnoid hemorrhage)	0.0282	0.587	0.0017	4.48126e-65	200622	0.0013697	275.167
16	rs12784552	G	A	Fasting glucose || id:ebi-a-GCST90002232	10	113036354	Cerebral aneurysm (nonruptured), Cerebral aneurysm (subarachnoid hemorrhage)	-0.0329	0.076	0.003	2.86286e-31	200622	0.000599115	120.267
17	rs12888855	A	C	Fasting glucose || id:ebi-a-GCST90002232	14	100830818	Cerebral aneurysm (nonruptured), Cerebral aneurysm (subarachnoid hemorrhage)	-0.0135	0.189	0.002	6.01866e-12	200622	0.000227055	45.562
18	rs12898997	T	C	Fasting glucose || id:ebi-a-GCST90002232	15	75090349	Cerebral aneurysm (nonruptured), Cerebral aneurysm (subarachnoid hemorrhage)	-0.0098	0.598	0.0017	4.64098e-09	200622	0.000165617	33.2315
19	rs157512	C	T	Fasting glucose || id:ebi-a-GCST90002232	5	55809127	Cerebral aneurysm (nonruptured), Cerebral aneurysm (subarachnoid hemorrhage)	-0.0134	0.27	0.0021	5.426e-10	200622	0.00020291	40.7161
20	rs1604038	T	C	Fasting glucose || id:ebi-a-GCST90002232	3	170709193	Cerebral aneurysm (nonruptured), Cerebral aneurysm (subarachnoid hemorrhage)	-0.0198	0.288	0.0018	4.46786e-28	200622	0.000602761	120.999
21	rs16851397	G	A	Fasting glucose || id:ebi-a-GCST90002232	3	141134818	Cerebral aneurysm (nonruptured), Cerebral aneurysm (subarachnoid hemorrhage)	-0.0327	0.045	0.0042	1.26009e-12	200622	0.000302056	60.6167
22	rs16913693	G	T	Fasting glucose || id:ebi-a-GCST90002232	9	111680359	Cerebral aneurysm (nonruptured), Cerebral aneurysm (subarachnoid hemorrhage)	-0.0394	0.029	0.0049	2.81968e-16	200622	0.000322168	64.6541
23	rs17168486	T	C	Fasting glucose || id:ebi-a-GCST90002232	7	14898282	Cerebral aneurysm (nonruptured), Cerebral aneurysm (subarachnoid hemorrhage)	0.028	0.176	0.0021	4.16965e-36	200622	0.000885348	177.776
24	rs17265513	C	T	Fasting glucose || id:ebi-a-GCST90002232	20	39832628	Cerebral aneurysm (nonruptured), Cerebral aneurysm (subarachnoid hemorrhage)	0.0158	0.204	0.0021	5.10152e-14	200622	0.000282081	56.6071
25	rs17270243	G	A	Fasting glucose || id:ebi-a-GCST90002232	15	60862500	Cerebral aneurysm (nonruptured), Cerebral aneurysm (subarachnoid hemorrhage)	0.0104	0.24	0.0021	3.61601e-08	200622	0.000122235	24.5258
26	rs17437560	T	C	Fasting glucose || id:ebi-a-GCST90002232	3	152180329	Cerebral aneurysm (nonruptured), Cerebral aneurysm (subarachnoid hemorrhage)	-0.0175	0.11	0.0032	3.33096e-08	200622	0.00014905	29.9069
27	rs174583	T	C	Fasting glucose || id:ebi-a-GCST90002232	11	61609750	Cerebral aneurysm (nonruptured), Cerebral aneurysm (subarachnoid hemorrhage)	-0.0168	0.375	0.0017	3.37132e-22	200622	0.000486554	97.6599
28	rs1820176	C	T	Fasting glucose || id:ebi-a-GCST90002232	5	95696585	Cerebral aneurysm (nonruptured), Cerebral aneurysm (subarachnoid hemorrhage)	-0.0247	0.296	0.002	1.90502e-34	200622	0.000759671	152.521
29	rs189548	A	G	Fasting glucose || id:ebi-a-GCST90002232	2	54941112	Cerebral aneurysm (nonruptured), Cerebral aneurysm (subarachnoid hemorrhage)	-0.0123	0.723	0.002	2.81099e-09	200622	0.000188491	37.8221
30	rs194518	A	G	Fasting glucose || id:ebi-a-GCST90002232	7	89853149	Cerebral aneurysm (nonruptured), Cerebral aneurysm (subarachnoid hemorrhage)	0.0102	0.52	0.0018	8.75709e-09	200622	0.000160032	32.1108
31	rs2075423	T	G	Fasting glucose || id:ebi-a-GCST90002232	1	214154719	Cerebral aneurysm (nonruptured), Cerebral aneurysm (subarachnoid hemorrhage)	-0.0161	0.376	0.0017	3.18273e-21	200622	0.00044687	89.6911
32	rs2238435	G	C	Fasting glucose || id:ebi-a-GCST90002232	16	4014282	Cerebral aneurysm (nonruptured), Cerebral aneurysm (subarachnoid hemorrhage)	-0.0112	0.619	0.0019	3.82402e-09	200622	0.000173171	34.7476
33	rs2302593	G	C	Fasting glucose || id:ebi-a-GCST90002232	19	46196634	Cerebral aneurysm (nonruptured), Cerebral aneurysm (subarachnoid hemorrhage)	-0.0106	0.495	0.0017	5.66905e-10	200622	0.000193754	38.8785
34	rs2461385	C	T	Fasting glucose || id:ebi-a-GCST90002232	2	169700463	Cerebral aneurysm (nonruptured), Cerebral aneurysm (subarachnoid hemorrhage)	-0.0217	0.852	0.0024	2.73023e-19	200622	0.000407325	81.7509
35	rs2595701	G	A	Fasting glucose || id:ebi-a-GCST90002232	7	44148553	Cerebral aneurysm (nonruptured), Cerebral aneurysm (subarachnoid hemorrhage)	-0.0189	0.683	0.0021	4.47816e-19	200622	0.000403581	80.9992
36	rs2657879	G	A	Fasting glucose || id:ebi-a-GCST90002232	12	56865338	Cerebral aneurysm (nonruptured), Cerebral aneurysm (subarachnoid hemorrhage)	0.0119	0.202	0.0022	7.33398e-09	200622	0.000145817	29.258
37	rs2839671	A	G	Fasting glucose || id:ebi-a-GCST90002232	10	26505822	Cerebral aneurysm (nonruptured), Cerebral aneurysm (subarachnoid hemorrhage)	-0.016	0.164	0.0022	8.37915e-14	200622	0.000263573	52.892
38	rs348330	A	G	Fasting glucose || id:ebi-a-GCST90002232	1	229672955	Cerebral aneurysm (nonruptured), Cerebral aneurysm (subarachnoid hemorrhage)	-0.0122	0.631	0.002	3.03599e-10	200622	0.000185439	37.2096
39	rs35889227	T	G	Fasting glucose || id:ebi-a-GCST90002232	14	90055468	Cerebral aneurysm (nonruptured), Cerebral aneurysm (subarachnoid hemorrhage)	-0.013	0.617	0.0019	3.36504e-10	200622	0.000233292	46.8139
40	rs3778321	A	G	Fasting glucose || id:ebi-a-GCST90002232	6	7250270	Cerebral aneurysm (nonruptured), Cerebral aneurysm (subarachnoid hemorrhage)	-0.0186	0.176	0.0021	3.15718e-17	200622	0.000390876	78.4482
41	rs3829109	A	G	Fasting glucose || id:ebi-a-GCST90002232	9	139256766	Cerebral aneurysm (nonruptured), Cerebral aneurysm (subarachnoid hemorrhage)	-0.0163	0.276	0.002	1.08693e-15	200622	0.000330973	66.4218
42	rs3842753	G	T	Fasting glucose || id:ebi-a-GCST90002232	11	2181060	Cerebral aneurysm (nonruptured), Cerebral aneurysm (subarachnoid hemorrhage)	-0.0134	0.72	0.0022	2.84099e-09	200622	0.000184887	37.0988
43	rs39713	T	C	Fasting glucose || id:ebi-a-GCST90002232	22	30343186	Cerebral aneurysm (nonruptured), Cerebral aneurysm (subarachnoid hemorrhage)	-0.0169	0.062	0.0031	1.76701e-08	200622	0.000148118	29.7198
44	rs4760278	A	C	Fasting glucose || id:ebi-a-GCST90002232	12	57771153	Cerebral aneurysm (nonruptured), Cerebral aneurysm (subarachnoid hemorrhage)	-0.011	0.181	0.002	3.33096e-08	200622	0.000150758	30.2497
45	rs4862423	T	C	Fasting glucose || id:ebi-a-GCST90002232	4	185726548	Cerebral aneurysm (nonruptured), Cerebral aneurysm (subarachnoid hemorrhage)	0.0123	0.401	0.0019	4.44703e-10	200622	0.00020885	41.9082
46	rs537183	T	C	Fasting glucose || id:ebi-a-GCST90002232	2	169774646	Cerebral aneurysm (nonruptured), Cerebral aneurysm (subarachnoid hemorrhage)	0.0663	0.64	0.0017	1e-200	200622	0.00752438	1520.98
47	rs58925536	T	C	Fasting glucose || id:ebi-a-GCST90002232	7	75654574	Cerebral aneurysm (nonruptured), Cerebral aneurysm (subarachnoid hemorrhage)	0.0306	0.032	0.0053	5.82103e-09	200622	0.000166127	33.334
48	rs6113722	A	G	Fasting glucose || id:ebi-a-GCST90002232	20	22557099	Cerebral aneurysm (nonruptured), Cerebral aneurysm (subarachnoid hemorrhage)	-0.0424	0.066	0.0044	7.65949e-25	200622	0.000462644	92.8586
49	rs6489811	G	A	Fasting glucose || id:ebi-a-GCST90002232	12	121893626	Cerebral aneurysm (nonruptured), Cerebral aneurysm (subarachnoid hemorrhage)	0.011	0.512	0.0018	3.26701e-09	200622	0.000186115	37.3453
50	rs6538804	G	C	Fasting glucose || id:ebi-a-GCST90002232	12	97848910	Cerebral aneurysm (nonruptured), Cerebral aneurysm (subarachnoid hemorrhage)	-0.0142	0.377	0.0019	9.41239e-14	200622	0.000278336	55.8554
51	rs6598541	G	A	Fasting glucose || id:ebi-a-GCST90002232	15	99271135	Cerebral aneurysm (nonruptured), Cerebral aneurysm (subarachnoid hemorrhage)	-0.0114	0.648	0.0017	4.12382e-12	200622	0.000224097	44.9684
52	rs6662924	A	C	Fasting glucose || id:ebi-a-GCST90002232	1	100894419	Cerebral aneurysm (nonruptured), Cerebral aneurysm (subarachnoid hemorrhage)	0.0143	0.198	0.0023	3.34103e-10	200622	0.000192643	38.6556
53	rs6808574	C	T	Fasting glucose || id:ebi-a-GCST90002232	3	187740523	Cerebral aneurysm (nonruptured), Cerebral aneurysm (subarachnoid hemorrhage)	0.0127	0.606	0.0017	7.20941e-14	200622	0.000278106	55.8091
54	rs7012637	A	G	Fasting glucose || id:ebi-a-GCST90002232	8	9173209	Cerebral aneurysm (nonruptured), Cerebral aneurysm (subarachnoid hemorrhage)	-0.018	0.47	0.0017	9.74541e-25	200622	0.000558504	112.11
55	rs7095788	T	C	Fasting glucose || id:ebi-a-GCST90002232	10	95384152	Cerebral aneurysm (nonruptured), Cerebral aneurysm (subarachnoid hemorrhage)	-0.0106	0.358	0.0018	1.97601e-09	200622	0.000172828	34.6787
56	rs7163757	T	C	Fasting glucose || id:ebi-a-GCST90002232	15	62391608	Cerebral aneurysm (nonruptured), Cerebral aneurysm (subarachnoid hemorrhage)	-0.0217	0.433	0.0016	2.64119e-36	200622	0.000916016	183.94
57	rs7178572	G	A	Fasting glucose || id:ebi-a-GCST90002232	15	77747190	Cerebral aneurysm (nonruptured), Cerebral aneurysm (subarachnoid hemorrhage)	0.0121	0.679	0.0018	7.08598e-10	200622	0.00022519	45.1878
58	rs7708285	A	G	Fasting glucose || id:ebi-a-GCST90002232	5	76425867	Cerebral aneurysm (nonruptured), Cerebral aneurysm (subarachnoid hemorrhage)	-0.0133	0.686	0.0019	1.253e-09	200622	0.000244181	48.9995
59	rs77981966	T	C	Fasting glucose || id:ebi-a-GCST90002232	2	43777964	Cerebral aneurysm (nonruptured), Cerebral aneurysm (subarachnoid hemorrhage)	-0.0246	0.055	0.0035	1.58016e-14	200622	0.000246178	49.4003
60	rs78132593	A	C	Fasting glucose || id:ebi-a-GCST90002232	1	150868102	Cerebral aneurysm (nonruptured), Cerebral aneurysm (subarachnoid hemorrhage)	-0.0147	0.203	0.0022	2.59801e-10	200622	0.000222492	44.6462
61	rs7903146	T	C	Fasting glucose || id:ebi-a-GCST90002232	10	114758349	Cerebral aneurysm (nonruptured), Cerebral aneurysm (subarachnoid hemorrhage)	0.0259	0.307	0.0019	1.9948e-35	200622	0.000925362	185.818
62	rs878521	A	G	Fasting glucose || id:ebi-a-GCST90002232	7	44255643	Cerebral aneurysm (nonruptured), Cerebral aneurysm (subarachnoid hemorrhage)	0.0549	0.249	0.002	2.6485e-174	200622	0.00374178	753.495
63	rs896854	C	T	Fasting glucose || id:ebi-a-GCST90002232	8	95960511	Cerebral aneurysm (nonruptured), Cerebral aneurysm (subarachnoid hemorrhage)	-0.0099	0.542	0.0016	5.61203e-09	200622	0.000190796	38.2848
64	rs9348441	A	T	Fasting glucose || id:ebi-a-GCST90002232	6	20680678	Cerebral aneurysm (nonruptured), Cerebral aneurysm (subarachnoid hemorrhage)	0.0176	0.272	0.0018	4.40251e-20	200622	0.000476316	95.604
65	rs9650069	T	C	Fasting glucose || id:ebi-a-GCST90002232	8	118204020	Cerebral aneurysm (nonruptured), Cerebral aneurysm (subarachnoid hemorrhage)	-0.0286	0.284	0.0018	8.30615e-58	200622	0.00125679	252.454

## Sheet: S7
Table S7 Instrumental SNPs from waist circumference GWAS.
id	SNP	effect_allele.exposure	other_allele.exposure	exposure	chr.exposure	pos.exposure	outcome	beta.exposure	eaf.exposure	pval.exposure	se.exposure	samplesize.exposure	R2	F
1	rs1013402	G	A	Waist circumference || id:ukb-b-9405	11	27712381	Cerebral aneurysm (nonruptured), Cerebral aneurysm (subarachnoid hemorrhage)	0.0250906	0.318423	3.90032e-39	0.00191723	462166	0.000370437	171.266
2	rs10150482	A	G	Waist circumference || id:ukb-b-9405	14	79891882	Cerebral aneurysm (nonruptured), Cerebral aneurysm (subarachnoid hemorrhage)	0.0219574	0.22035	4.49987e-24	0.00216957	462166	0.000221575	102.427
3	rs10184230	T	C	Waist circumference || id:ukb-b-9405	2	171602134	Cerebral aneurysm (nonruptured), Cerebral aneurysm (subarachnoid hemorrhage)	-0.0121164	0.647671	8.9002e-11	0.00186862	462166	9.09636e-05	42.0439
4	rs1019240	T	A	Waist circumference || id:ukb-b-9405	9	122957315	Cerebral aneurysm (nonruptured), Cerebral aneurysm (subarachnoid hemorrhage)	0.0124023	0.643153	3.69999e-11	0.00187454	462166	9.47057e-05	43.7737
5	rs10236214	T	C	Waist circumference || id:ukb-b-9405	7	150668070	Cerebral aneurysm (nonruptured), Cerebral aneurysm (subarachnoid hemorrhage)	0.013799	0.641963	1.9002e-13	0.00187561	462166	0.000117101	54.1263
6	rs10248298	A	C	Waist circumference || id:ukb-b-9405	7	121963813	Cerebral aneurysm (nonruptured), Cerebral aneurysm (subarachnoid hemorrhage)	0.0132553	0.366037	8.80035e-13	0.00185427	462166	0.000110557	51.1012
7	rs1025065	G	T	Waist circumference || id:ukb-b-9405	16	82451159	Cerebral aneurysm (nonruptured), Cerebral aneurysm (subarachnoid hemorrhage)	-0.010284	0.639097	3.59998e-08	0.00186623	462166	6.57003e-05	30.3663
8	rs10257197	G	A	Waist circumference || id:ukb-b-9405	7	76569775	Cerebral aneurysm (nonruptured), Cerebral aneurysm (subarachnoid hemorrhage)	-0.0154813	0.841665	2.99999e-10	0.00245771	462166	8.58457e-05	39.6782
9	rs10269774	A	G	Waist circumference || id:ukb-b-9405	7	92253972	Cerebral aneurysm (nonruptured), Cerebral aneurysm (subarachnoid hemorrhage)	0.0119597	0.326456	3.59998e-10	0.00190774	462166	8.5029e-05	39.3007
10	rs1037702	A	G	Waist circumference || id:ukb-b-9405	4	180168024	Cerebral aneurysm (nonruptured), Cerebral aneurysm (subarachnoid hemorrhage)	-0.0101871	0.621776	3.59998e-08	0.00184913	462166	6.56659e-05	30.3504
11	rs10406327	G	C	Waist circumference || id:ukb-b-9405	19	33890838	Cerebral aneurysm (nonruptured), Cerebral aneurysm (subarachnoid hemorrhage)	0.0103615	0.478735	8e-09	0.00179628	462166	7.19893e-05	33.2733
12	rs10423928	A	T	Waist circumference || id:ukb-b-9405	19	46182304	Cerebral aneurysm (nonruptured), Cerebral aneurysm (subarachnoid hemorrhage)	-0.0265551	0.194353	6.79986e-32	0.00225944	462166	0.00029879	138.131
13	rs10471636	A	G	Waist circumference || id:ukb-b-9405	5	63979856	Cerebral aneurysm (nonruptured), Cerebral aneurysm (subarachnoid hemorrhage)	-0.010111	0.508891	2.99999e-08	0.00182385	462166	6.64941e-05	30.7332
14	rs10490869	T	A	Waist circumference || id:ukb-b-9405	3	35635145	Cerebral aneurysm (nonruptured), Cerebral aneurysm (subarachnoid hemorrhage)	0.0163389	0.209589	1.20005e-13	0.00220375	462166	0.000118925	54.9692
15	rs10499014	G	C	Waist circumference || id:ukb-b-9405	6	97947755	Cerebral aneurysm (nonruptured), Cerebral aneurysm (subarachnoid hemorrhage)	-0.0132827	0.268616	5.90065e-11	0.00202893	462166	9.27257e-05	42.8585
16	rs10505836	C	A	Waist circumference || id:ukb-b-9405	12	19288508	Cerebral aneurysm (nonruptured), Cerebral aneurysm (subarachnoid hemorrhage)	0.0152705	0.860023	4.09996e-09	0.00259774	462166	7.47627e-05	34.5552
17	rs1051613	A	G	Waist circumference || id:ukb-b-9405	4	951179	Cerebral aneurysm (nonruptured), Cerebral aneurysm (subarachnoid hemorrhage)	-0.00995199	0.544526	3.09999e-08	0.00179742	462166	6.63275e-05	30.6562
18	rs1056441	C	T	Waist circumference || id:ukb-b-9405	20	62370349	Cerebral aneurysm (nonruptured), Cerebral aneurysm (subarachnoid hemorrhage)	0.0127063	0.675421	3.10027e-11	0.00191349	462166	9.53996e-05	44.0945
19	rs10732335	C	A	Waist circumference || id:ukb-b-9405	9	15862077	Cerebral aneurysm (nonruptured), Cerebral aneurysm (subarachnoid hemorrhage)	-0.0147414	0.442949	3.10027e-16	0.00180443	462166	0.00014439	66.7414
20	rs10757898	A	G	Waist circumference || id:ukb-b-9405	9	29622600	Cerebral aneurysm (nonruptured), Cerebral aneurysm (subarachnoid hemorrhage)	-0.00996701	0.520113	4e-08	0.00181479	462166	6.52605e-05	30.163
21	rs1078455	C	T	Waist circumference || id:ukb-b-9405	3	108129348	Cerebral aneurysm (nonruptured), Cerebral aneurysm (subarachnoid hemorrhage)	0.0111735	0.309501	9.69996e-09	0.00194801	462166	7.11815e-05	32.8999
22	rs10787738	T	C	Waist circumference || id:ukb-b-9405	10	118777371	Cerebral aneurysm (nonruptured), Cerebral aneurysm (subarachnoid hemorrhage)	0.0153066	0.254549	2.09991e-13	0.00208556	462166	0.000116537	53.8654
23	rs10795418	G	A	Waist circumference || id:ukb-b-9405	10	16744334	Cerebral aneurysm (nonruptured), Cerebral aneurysm (subarachnoid hemorrhage)	0.0127004	0.664754	2.39994e-11	0.00190172	462166	9.64943e-05	44.6005
24	rs10803762	A	G	Waist circumference || id:ukb-b-9405	2	161105876	Cerebral aneurysm (nonruptured), Cerebral aneurysm (subarachnoid hemorrhage)	0.0119451	0.677313	4.39997e-10	0.00191493	462166	8.41859e-05	38.911
25	rs10824211	T	C	Waist circumference || id:ukb-b-9405	10	76363107	Cerebral aneurysm (nonruptured), Cerebral aneurysm (subarachnoid hemorrhage)	0.0150646	0.139518	6.29999e-09	0.00259306	462166	7.30231e-05	33.7511
26	rs10827380	T	C	Waist circumference || id:ukb-b-9405	10	34822258	Cerebral aneurysm (nonruptured), Cerebral aneurysm (subarachnoid hemorrhage)	0.0116104	0.314309	1.79999e-09	0.0019302	462166	7.82812e-05	36.1816
27	rs10835676	G	C	Waist circumference || id:ukb-b-9405	11	30531316	Cerebral aneurysm (nonruptured), Cerebral aneurysm (subarachnoid hemorrhage)	0.0123512	0.240436	4e-09	0.00209843	462166	7.49547e-05	34.644
28	rs10887578	C	G	Waist circumference || id:ukb-b-9405	10	88096047	Cerebral aneurysm (nonruptured), Cerebral aneurysm (subarachnoid hemorrhage)	0.0106684	0.497514	3.09999e-09	0.00179976	462166	7.60218e-05	35.1372
29	rs10938398	A	G	Waist circumference || id:ukb-b-9405	4	45186139	Cerebral aneurysm (nonruptured), Cerebral aneurysm (subarachnoid hemorrhage)	0.0222115	0.433578	1e-34	0.00180756	462166	0.000326611	150.997
30	rs10947793	G	A	Waist circumference || id:ukb-b-9405	6	12142817	Cerebral aneurysm (nonruptured), Cerebral aneurysm (subarachnoid hemorrhage)	-0.0127212	0.371789	8.10028e-12	0.0018605	462166	0.000101147	46.7514
31	rs10957087	A	T	Waist circumference || id:ukb-b-9405	8	60220423	Cerebral aneurysm (nonruptured), Cerebral aneurysm (subarachnoid hemorrhage)	0.0139437	0.159639	1.2e-08	0.00244363	462166	7.0446e-05	32.5599
32	rs10992854	C	T	Waist circumference || id:ukb-b-9405	9	96437565	Cerebral aneurysm (nonruptured), Cerebral aneurysm (subarachnoid hemorrhage)	-0.0112545	0.681971	5.39995e-09	0.00192897	462166	7.36498e-05	34.0408
33	rs11012732	G	A	Waist circumference || id:ukb-b-9405	10	21830104	Cerebral aneurysm (nonruptured), Cerebral aneurysm (subarachnoid hemorrhage)	0.0193536	0.331675	2.39994e-24	0.00190117	462166	0.000224175	103.629
34	rs11058233	G	A	Waist circumference || id:ukb-b-9405	12	122940075	Cerebral aneurysm (nonruptured), Cerebral aneurysm (subarachnoid hemorrhage)	0.0159705	0.750601	1.20005e-14	0.00206852	462166	0.000128963	59.6095
35	rs1108548	G	A	Waist circumference || id:ukb-b-9405	1	218634787	Cerebral aneurysm (nonruptured), Cerebral aneurysm (subarachnoid hemorrhage)	0.0121715	0.277245	1.2e-09	0.00200003	462166	8.01276e-05	37.0351
36	rs11099020	T	C	Waist circumference || id:ukb-b-9405	4	130724902	Cerebral aneurysm (nonruptured), Cerebral aneurysm (subarachnoid hemorrhage)	-0.0112449	0.640565	1.7e-09	0.00186604	462166	7.85665e-05	36.3134
37	rs1111817	G	C	Waist circumference || id:ukb-b-9405	9	23226898	Cerebral aneurysm (nonruptured), Cerebral aneurysm (subarachnoid hemorrhage)	-0.0105597	0.365048	2e-08	0.00188105	462166	6.81828e-05	31.5138
38	rs111258054	T	C	Waist circumference || id:ukb-b-9405	11	134611390	Cerebral aneurysm (nonruptured), Cerebral aneurysm (subarachnoid hemorrhage)	0.0159528	0.183665	9.49948e-12	0.00234105	462166	0.000100464	46.4355
39	rs11150745	G	A	Waist circumference || id:ukb-b-9405	17	78757626	Cerebral aneurysm (nonruptured), Cerebral aneurysm (subarachnoid hemorrhage)	-0.0160848	0.317708	6.79986e-17	0.00192604	462166	0.000150882	69.7427
40	rs11160600	G	A	Waist circumference || id:ukb-b-9405	14	101186626	Cerebral aneurysm (nonruptured), Cerebral aneurysm (subarachnoid hemorrhage)	0.0180478	0.092347	7.10003e-09	0.00311766	462166	7.25039e-05	33.5111
41	rs11162968	C	T	Waist circumference || id:ukb-b-9405	1	80784642	Cerebral aneurysm (nonruptured), Cerebral aneurysm (subarachnoid hemorrhage)	0.0122283	0.31619	2.1e-10	0.00192412	462166	8.7384e-05	40.3893
42	rs11165493	A	G	Waist circumference || id:ukb-b-9405	1	96274928	Cerebral aneurysm (nonruptured), Cerebral aneurysm (subarachnoid hemorrhage)	0.0107576	0.343044	1.29999e-08	0.00189335	462166	6.98459e-05	32.2825
43	rs1117619	G	C	Waist circumference || id:ukb-b-9405	3	173747092	Cerebral aneurysm (nonruptured), Cerebral aneurysm (subarachnoid hemorrhage)	-0.0120513	0.250101	5e-09	0.00206049	462166	7.40111e-05	34.2078
44	rs11196657	C	T	Waist circumference || id:ukb-b-9405	10	115976570	Cerebral aneurysm (nonruptured), Cerebral aneurysm (subarachnoid hemorrhage)	0.0124451	0.236715	3.40001e-09	0.00210599	462166	7.55533e-05	34.9206
45	rs11215381	C	T	Waist circumference || id:ukb-b-9405	11	115022233	Cerebral aneurysm (nonruptured), Cerebral aneurysm (subarachnoid hemorrhage)	0.0111759	0.525856	4.60002e-10	0.00179363	462166	8.39972e-05	38.8237
46	rs11218510	A	G	Waist circumference || id:ukb-b-9405	11	121922587	Cerebral aneurysm (nonruptured), Cerebral aneurysm (subarachnoid hemorrhage)	-0.0115323	0.40049	2.90001e-10	0.00182872	462166	8.60403e-05	39.7682
47	rs11223204	G	A	Waist circumference || id:ukb-b-9405	11	132652554	Cerebral aneurysm (nonruptured), Cerebral aneurysm (subarachnoid hemorrhage)	0.0122154	0.434214	1.50003e-11	0.00180899	462166	9.86512e-05	45.5975
48	rs113132247	A	G	Waist circumference || id:ukb-b-9405	9	131026108	Cerebral aneurysm (nonruptured), Cerebral aneurysm (subarachnoid hemorrhage)	0.0153033	0.153027	8.40001e-10	0.00249349	462166	8.14932e-05	37.6663
49	rs113866544	C	T	Waist circumference || id:ukb-b-9405	17	46270606	Cerebral aneurysm (nonruptured), Cerebral aneurysm (subarachnoid hemorrhage)	0.0303242	0.068322	1.39991e-17	0.003552	462166	0.000157676	72.8838
50	rs114964326	A	G	Waist circumference || id:ukb-b-9405	2	146015229	Cerebral aneurysm (nonruptured), Cerebral aneurysm (subarachnoid hemorrhage)	-0.0301131	0.028947	2.1e-08	0.00537007	462166	6.80336e-05	31.4448
51	rs115056380	A	G	Waist circumference || id:ukb-b-9405	1	111338672	Cerebral aneurysm (nonruptured), Cerebral aneurysm (subarachnoid hemorrhage)	-0.0236683	0.048334	1.29999e-08	0.00416636	462166	6.9822e-05	32.2715
52	rs11603984	T	G	Waist circumference || id:ukb-b-9405	11	85238368	Cerebral aneurysm (nonruptured), Cerebral aneurysm (subarachnoid hemorrhage)	-0.0169839	0.135129	8.9002e-11	0.00261937	462166	9.09586e-05	42.0416
53	rs11614326	A	G	Waist circumference || id:ukb-b-9405	12	122269182	Cerebral aneurysm (nonruptured), Cerebral aneurysm (subarachnoid hemorrhage)	-0.0102606	0.545054	1.6e-08	0.0018167	462166	6.90162e-05	31.899
54	rs11636611	T	C	Waist circumference || id:ukb-b-9405	15	36391965	Cerebral aneurysm (nonruptured), Cerebral aneurysm (subarachnoid hemorrhage)	0.0107144	0.502804	2.30001e-09	0.00179296	462166	7.72615e-05	35.7102
55	rs11639596	C	A	Waist circumference || id:ukb-b-9405	16	9370690	Cerebral aneurysm (nonruptured), Cerebral aneurysm (subarachnoid hemorrhage)	-0.011872	0.250798	1.09999e-08	0.00207809	462166	7.06139e-05	32.6375
56	rs11653367	G	A	Waist circumference || id:ukb-b-9405	17	44191483	Cerebral aneurysm (nonruptured), Cerebral aneurysm (subarachnoid hemorrhage)	-0.0151666	0.328129	2.49977e-15	0.00191685	462166	0.000135439	62.6035
57	rs11666480	G	C	Waist circumference || id:ukb-b-9405	19	1856554	Cerebral aneurysm (nonruptured), Cerebral aneurysm (subarachnoid hemorrhage)	0.0132885	0.536273	1.9002e-13	0.00180641	462166	0.000117077	54.115
58	rs11675464	G	A	Waist circumference || id:ukb-b-9405	2	204053742	Cerebral aneurysm (nonruptured), Cerebral aneurysm (subarachnoid hemorrhage)	0.0112729	0.562997	3.69999e-10	0.00179869	462166	8.49814e-05	39.2787
59	rs11704728	T	C	Waist circumference || id:ukb-b-9405	22	18130209	Cerebral aneurysm (nonruptured), Cerebral aneurysm (subarachnoid hemorrhage)	0.0133307	0.196347	3.89996e-09	0.00226433	462166	7.49887e-05	34.6597
60	rs11757278	C	T	Waist circumference || id:ukb-b-9405	6	13180454	Cerebral aneurysm (nonruptured), Cerebral aneurysm (subarachnoid hemorrhage)	-0.012784	0.303836	4.90004e-11	0.00194427	462166	9.35366e-05	43.2333
61	rs11767811	A	G	Waist circumference || id:ukb-b-9405	7	71620988	Cerebral aneurysm (nonruptured), Cerebral aneurysm (subarachnoid hemorrhage)	-0.0150345	0.181372	8.9002e-11	0.00231875	462166	9.09563e-05	42.0405
62	rs11773362	T	C	Waist circumference || id:ukb-b-9405	7	147668180	Cerebral aneurysm (nonruptured), Cerebral aneurysm (subarachnoid hemorrhage)	-0.0104772	0.336125	3.2e-08	0.0018937	462166	6.6228e-05	30.6102
63	rs11778934	G	C	Waist circumference || id:ukb-b-9405	8	116551405	Cerebral aneurysm (nonruptured), Cerebral aneurysm (subarachnoid hemorrhage)	-0.0122168	0.536065	1.10002e-11	0.00179945	462166	9.97227e-05	46.0928
64	rs11787216	T	C	Waist circumference || id:ukb-b-9405	8	142615222	Cerebral aneurysm (nonruptured), Cerebral aneurysm (subarachnoid hemorrhage)	0.011505	0.369092	1.2e-09	0.0018915	462166	8.00438e-05	36.9963
65	rs1182199	A	C	Waist circumference || id:ukb-b-9405	7	2862542	Cerebral aneurysm (nonruptured), Cerebral aneurysm (subarachnoid hemorrhage)	-0.0135196	0.3044	3.59998e-12	0.00194469	462166	0.000104564	48.3309
66	rs11824092	C	T	Waist circumference || id:ukb-b-9405	11	13346294	Cerebral aneurysm (nonruptured), Cerebral aneurysm (subarachnoid hemorrhage)	0.012491	0.635754	2.39994e-11	0.00187069	462166	9.64608e-05	44.585
67	rs1183668	G	C	Waist circumference || id:ukb-b-9405	13	112191837	Cerebral aneurysm (nonruptured), Cerebral aneurysm (subarachnoid hemorrhage)	-0.0120589	0.37014	9.30037e-11	0.00186172	462166	9.07714e-05	41.9551
68	rs11842871	T	G	Waist circumference || id:ukb-b-9405	13	31042452	Cerebral aneurysm (nonruptured), Cerebral aneurysm (subarachnoid hemorrhage)	-0.0127878	0.259942	4e-10	0.00204439	462166	8.46505e-05	39.1257
69	rs1188209	G	A	Waist circumference || id:ukb-b-9405	14	56462082	Cerebral aneurysm (nonruptured), Cerebral aneurysm (subarachnoid hemorrhage)	0.0102398	0.551608	1.6e-08	0.00181136	462166	6.91425e-05	31.9574
70	rs11898037	C	T	Waist circumference || id:ukb-b-9405	2	36558986	Cerebral aneurysm (nonruptured), Cerebral aneurysm (subarachnoid hemorrhage)	0.0105694	0.367606	1.2e-08	0.00185324	462166	7.03734e-05	32.5264
71	rs1191600	A	C	Waist circumference || id:ukb-b-9405	14	30101641	Cerebral aneurysm (nonruptured), Cerebral aneurysm (subarachnoid hemorrhage)	-0.0108005	0.59357	3.79997e-09	0.00183345	462166	7.50791e-05	34.7015
72	rs12001437	C	T	Waist circumference || id:ukb-b-9405	9	34074476	Cerebral aneurysm (nonruptured), Cerebral aneurysm (subarachnoid hemorrhage)	0.0109331	0.367701	3.79997e-09	0.00185543	462166	7.5122e-05	34.7213
73	rs12042959	G	A	Waist circumference || id:ukb-b-9405	1	243533273	Cerebral aneurysm (nonruptured), Cerebral aneurysm (subarachnoid hemorrhage)	-0.014934	0.143895	5.19996e-09	0.00255686	462166	7.38088e-05	34.1143
74	rs12072739	G	A	Waist circumference || id:ukb-b-9405	1	98315893	Cerebral aneurysm (nonruptured), Cerebral aneurysm (subarachnoid hemorrhage)	0.0162106	0.224447	3.90032e-14	0.00214325	462166	0.000123766	57.2072
75	rs12103006	G	A	Waist circumference || id:ukb-b-9405	16	24726237	Cerebral aneurysm (nonruptured), Cerebral aneurysm (subarachnoid hemorrhage)	0.0124779	0.569108	5.10035e-12	0.00180782	462166	0.000103069	47.6399
76	rs12107172	G	A	Waist circumference || id:ukb-b-9405	3	147134039	Cerebral aneurysm (nonruptured), Cerebral aneurysm (subarachnoid hemorrhage)	0.0156855	0.136472	1.79999e-09	0.00260901	462166	7.82012e-05	36.1446
77	rs12140153	T	G	Waist circumference || id:ukb-b-9405	1	62579891	Cerebral aneurysm (nonruptured), Cerebral aneurysm (subarachnoid hemorrhage)	-0.0265936	0.094226	2.09991e-17	0.00313243	462166	0.000155929	72.0758
78	rs1218824	A	G	Waist circumference || id:ukb-b-9405	13	28010734	Cerebral aneurysm (nonruptured), Cerebral aneurysm (subarachnoid hemorrhage)	0.012491	0.661499	4.19952e-11	0.00189332	462166	9.41689e-05	43.5256
79	rs12225345	G	A	Waist circumference || id:ukb-b-9405	11	65647105	Cerebral aneurysm (nonruptured), Cerebral aneurysm (subarachnoid hemorrhage)	0.0145982	0.165688	1.29999e-09	0.00240459	462166	7.97414e-05	36.8565
80	rs12245654	C	A	Waist circumference || id:ukb-b-9405	10	87562928	Cerebral aneurysm (nonruptured), Cerebral aneurysm (subarachnoid hemorrhage)	0.023047	0.072559	3.19963e-11	0.00347158	462166	9.53531e-05	44.073
81	rs12273545	T	C	Waist circumference || id:ukb-b-9405	11	116911012	Cerebral aneurysm (nonruptured), Cerebral aneurysm (subarachnoid hemorrhage)	0.0222638	0.056494	9.40005e-09	0.00387781	462166	7.13176e-05	32.9628
82	rs12287076	C	G	Waist circumference || id:ukb-b-9405	11	47606865	Cerebral aneurysm (nonruptured), Cerebral aneurysm (subarachnoid hemorrhage)	0.0210638	0.707082	1.29987e-26	0.00197238	462166	0.00024671	114.049
83	rs1229984	C	T	Waist circumference || id:ukb-b-9405	4	100239319	Cerebral aneurysm (nonruptured), Cerebral aneurysm (subarachnoid hemorrhage)	0.0301377	0.972777	2.80001e-08	0.00542443	462166	6.67859e-05	30.8681
84	rs12375196	A	C	Waist circumference || id:ukb-b-9405	7	103416541	Cerebral aneurysm (nonruptured), Cerebral aneurysm (subarachnoid hemorrhage)	0.0132187	0.424364	3.80014e-13	0.00182044	462166	0.000114072	52.7258
85	rs12462975	A	G	Waist circumference || id:ukb-b-9405	19	30272202	Cerebral aneurysm (nonruptured), Cerebral aneurysm (subarachnoid hemorrhage)	0.01754	0.329671	5.90065e-20	0.00191777	462166	0.000180963	83.6497
86	rs12463617	C	A	Waist circumference || id:ukb-b-9405	2	629244	Cerebral aneurysm (nonruptured), Cerebral aneurysm (subarachnoid hemorrhage)	0.0431919	0.828064	1.80011e-74	0.00236577	462166	0.00072069	333.317
87	rs12478299	C	T	Waist circumference || id:ukb-b-9405	2	193811641	Cerebral aneurysm (nonruptured), Cerebral aneurysm (subarachnoid hemorrhage)	-0.0115796	0.252015	1.89998e-08	0.00206169	462166	6.82516e-05	31.5456
88	rs12549000	A	T	Waist circumference || id:ukb-b-9405	8	118881908	Cerebral aneurysm (nonruptured), Cerebral aneurysm (subarachnoid hemorrhage)	0.0164111	0.106468	1.89998e-08	0.00292178	462166	6.82579e-05	31.5485
89	rs12877270	A	G	Waist circumference || id:ukb-b-9405	13	97047020	Cerebral aneurysm (nonruptured), Cerebral aneurysm (subarachnoid hemorrhage)	0.0117224	0.442217	1.09999e-10	0.00181553	462166	9.01964e-05	41.6893
90	rs12880641	G	T	Waist circumference || id:ukb-b-9405	14	103251452	Cerebral aneurysm (nonruptured), Cerebral aneurysm (subarachnoid hemorrhage)	-0.0138449	0.661581	2.39994e-13	0.00188965	462166	0.000116136	53.6803
91	rs12926311	C	G	Waist circumference || id:ukb-b-9405	16	406427	Cerebral aneurysm (nonruptured), Cerebral aneurysm (subarachnoid hemorrhage)	-0.0124576	0.353624	3.19963e-11	0.00187714	462166	9.52875e-05	44.0427
92	rs1296328	C	A	Waist circumference || id:ukb-b-9405	4	137083193	Cerebral aneurysm (nonruptured), Cerebral aneurysm (subarachnoid hemorrhage)	-0.0131912	0.559023	3.10027e-13	0.00180908	462166	0.000115028	53.1681
93	rs12983532	T	C	Waist circumference || id:ukb-b-9405	19	18467322	Cerebral aneurysm (nonruptured), Cerebral aneurysm (subarachnoid hemorrhage)	-0.0149964	0.251127	7.59976e-13	0.00209191	462166	0.000111184	51.3909
94	rs13033310	A	G	Waist circumference || id:ukb-b-9405	2	133523605	Cerebral aneurysm (nonruptured), Cerebral aneurysm (subarachnoid hemorrhage)	0.0125512	0.25275	1.29999e-09	0.00206781	462166	7.97107e-05	36.8424
95	rs13047416	G	C	Waist circumference || id:ukb-b-9405	21	40309436	Cerebral aneurysm (nonruptured), Cerebral aneurysm (subarachnoid hemorrhage)	-0.0139009	0.37702	6.59933e-14	0.00185438	462166	0.000121573	56.1936
96	rs13163306	A	G	Waist circumference || id:ukb-b-9405	5	136571959	Cerebral aneurysm (nonruptured), Cerebral aneurysm (subarachnoid hemorrhage)	-0.00988959	0.466047	3.50002e-08	0.00179351	462166	6.57843e-05	30.4051
97	rs13182474	C	G	Waist circumference || id:ukb-b-9405	5	80861777	Cerebral aneurysm (nonruptured), Cerebral aneurysm (subarachnoid hemorrhage)	-0.0117225	0.318883	1e-09	0.00192056	462166	8.06031e-05	37.2549
98	rs1320903	A	G	Waist circumference || id:ukb-b-9405	3	131758077	Cerebral aneurysm (nonruptured), Cerebral aneurysm (subarachnoid hemorrhage)	0.017072	0.319725	5.19996e-19	0.00191652	462166	0.00017166	79.3488
99	rs1321521	A	C	Waist circumference || id:ukb-b-9405	6	51771578	Cerebral aneurysm (nonruptured), Cerebral aneurysm (subarachnoid hemorrhage)	0.0141428	0.345235	5.10035e-14	0.00187867	462166	0.000122608	56.6719
100	rs13264909	T	A	Waist circumference || id:ukb-b-9405	8	64702385	Cerebral aneurysm (nonruptured), Cerebral aneurysm (subarachnoid hemorrhage)	-0.0122831	0.428948	1.20005e-11	0.00181048	462166	9.95835e-05	46.0285
101	rs1327259	G	A	Waist circumference || id:ukb-b-9405	6	51177811	Cerebral aneurysm (nonruptured), Cerebral aneurysm (subarachnoid hemorrhage)	-0.0115864	0.387739	3.09999e-10	0.0018403	462166	8.576e-05	39.6386
102	rs13288841	A	G	Waist circumference || id:ukb-b-9405	9	28418511	Cerebral aneurysm (nonruptured), Cerebral aneurysm (subarachnoid hemorrhage)	0.0190501	0.32166	2.19989e-23	0.00191229	462166	0.000214682	99.2396
103	rs13322435	G	A	Waist circumference || id:ukb-b-9405	3	156795468	Cerebral aneurysm (nonruptured), Cerebral aneurysm (subarachnoid hemorrhage)	-0.0169561	0.404446	1.9002e-20	0.00182964	462166	0.000185798	85.8853
104	rs13333747	C	T	Waist circumference || id:ukb-b-9405	16	2175373	Cerebral aneurysm (nonruptured), Cerebral aneurysm (subarachnoid hemorrhage)	-0.022678	0.182682	1.9002e-22	0.00232636	462166	0.000205574	95.0285
105	rs1336486	G	T	Waist circumference || id:ukb-b-9405	13	40784814	Cerebral aneurysm (nonruptured), Cerebral aneurysm (subarachnoid hemorrhage)	0.012489	0.328585	6.00067e-11	0.00190819	462166	9.26774e-05	42.8361
106	rs13410783	G	A	Waist circumference || id:ukb-b-9405	2	36789166	Cerebral aneurysm (nonruptured), Cerebral aneurysm (subarachnoid hemorrhage)	0.0141058	0.36952	2.39994e-14	0.0018498	462166	0.000125804	58.1492
107	rs13420048	A	C	Waist circumference || id:ukb-b-9405	2	50751414	Cerebral aneurysm (nonruptured), Cerebral aneurysm (subarachnoid hemorrhage)	-0.0133504	0.365011	7.00003e-13	0.00185957	462166	0.000111511	51.542
108	rs13427822	G	A	Waist circumference || id:ukb-b-9405	2	213414265	Cerebral aneurysm (nonruptured), Cerebral aneurysm (subarachnoid hemorrhage)	-0.0141495	0.271197	3.19963e-12	0.00203048	462166	0.000105061	48.5605
109	rs1346841	A	G	Waist circumference || id:ukb-b-9405	4	65651730	Cerebral aneurysm (nonruptured), Cerebral aneurysm (subarachnoid hemorrhage)	-0.0106038	0.40501	6.4e-09	0.00182614	462166	7.295e-05	33.7173
110	rs1357079	C	T	Waist circumference || id:ukb-b-9405	3	153691949	Cerebral aneurysm (nonruptured), Cerebral aneurysm (subarachnoid hemorrhage)	0.011183	0.570076	6.19998e-10	0.00180784	462166	8.27871e-05	38.2644
111	rs1360201	T	C	Waist circumference || id:ukb-b-9405	9	73796450	Cerebral aneurysm (nonruptured), Cerebral aneurysm (subarachnoid hemorrhage)	0.00979421	0.48157	4.39997e-08	0.00178924	462166	6.48299e-05	29.964
112	rs1405261	A	T	Waist circumference || id:ukb-b-9405	2	6143991	Cerebral aneurysm (nonruptured), Cerebral aneurysm (subarachnoid hemorrhage)	-0.00985187	0.434383	4.79999e-08	0.0018049	462166	6.44622e-05	29.794
113	rs1411432	C	A	Waist circumference || id:ukb-b-9405	9	16728532	Cerebral aneurysm (nonruptured), Cerebral aneurysm (subarachnoid hemorrhage)	0.0150036	0.186234	7.70016e-11	0.00230632	462166	9.15617e-05	42.3204
114	rs1436348	G	A	Waist circumference || id:ukb-b-9405	3	104612668	Cerebral aneurysm (nonruptured), Cerebral aneurysm (subarachnoid hemorrhage)	0.0124929	0.582801	5.40008e-12	0.00181185	462166	0.000102858	47.5423
115	rs1441098	T	A	Waist circumference || id:ukb-b-9405	2	104454345	Cerebral aneurysm (nonruptured), Cerebral aneurysm (subarachnoid hemorrhage)	-0.00990642	0.54446	3.50002e-08	0.00179682	462166	6.57654e-05	30.3964
116	rs1441264	A	G	Waist circumference || id:ukb-b-9405	13	79580919	Cerebral aneurysm (nonruptured), Cerebral aneurysm (subarachnoid hemorrhage)	0.0150095	0.593703	7.59976e-16	0.00186203	462166	0.000140572	64.9766
117	rs145350287	A	T	Waist circumference || id:ukb-b-9405	12	120907309	Cerebral aneurysm (nonruptured), Cerebral aneurysm (subarachnoid hemorrhage)	-0.0322326	0.039615	1.99986e-12	0.00458244	462166	0.000107042	49.4761
118	rs1454687	G	C	Waist circumference || id:ukb-b-9405	3	94038085	Cerebral aneurysm (nonruptured), Cerebral aneurysm (subarachnoid hemorrhage)	-0.0161615	0.515372	1.50003e-19	0.00178705	462166	0.000176936	81.7877
119	rs1458156	T	C	Waist circumference || id:ukb-b-9405	12	41887940	Cerebral aneurysm (nonruptured), Cerebral aneurysm (subarachnoid hemorrhage)	0.0146036	0.488413	3.50026e-16	0.00179105	462166	0.000143828	66.4818
120	rs1502317	T	C	Waist circumference || id:ukb-b-9405	11	8682018	Cerebral aneurysm (nonruptured), Cerebral aneurysm (subarachnoid hemorrhage)	-0.0173687	0.276578	4.30031e-18	0.0020032	462166	0.000162636	75.1769
121	rs1559900	T	C	Waist circumference || id:ukb-b-9405	8	14207321	Cerebral aneurysm (nonruptured), Cerebral aneurysm (subarachnoid hemorrhage)	0.0127734	0.286025	1.09999e-10	0.00197882	462166	9.01495e-05	41.6676
122	rs156902	T	G	Waist circumference || id:ukb-b-9405	1	16840786	Cerebral aneurysm (nonruptured), Cerebral aneurysm (subarachnoid hemorrhage)	-0.0138228	0.267387	1.40001e-08	0.00243775	462166	6.95642e-05	32.1523
123	rs1570298	T	A	Waist circumference || id:ukb-b-9405	6	70218298	Cerebral aneurysm (nonruptured), Cerebral aneurysm (subarachnoid hemorrhage)	0.0120451	0.743189	3.79997e-09	0.00204452	462166	7.50944e-05	34.7085
124	rs1582931	A	G	Waist circumference || id:ukb-b-9405	5	122657199	Cerebral aneurysm (nonruptured), Cerebral aneurysm (subarachnoid hemorrhage)	-0.0138548	0.473264	1.69981e-14	0.00180588	462166	0.000127341	58.8601
125	rs1609010	G	A	Waist circumference || id:ukb-b-9405	8	77227464	Cerebral aneurysm (nonruptured), Cerebral aneurysm (subarachnoid hemorrhage)	0.0149337	0.565725	1.29987e-16	0.00180594	462166	0.000147933	68.3796
126	rs1609303	A	T	Waist circumference || id:ukb-b-9405	2	181567556	Cerebral aneurysm (nonruptured), Cerebral aneurysm (subarachnoid hemorrhage)	0.0152662	0.631343	2.09991e-16	0.00185779	462166	0.000146086	67.5253
127	rs1619442	C	T	Waist circumference || id:ukb-b-9405	9	81348300	Cerebral aneurysm (nonruptured), Cerebral aneurysm (subarachnoid hemorrhage)	-0.0162997	0.859489	2.39999e-10	0.00257242	462166	8.6864e-05	40.1489
128	rs1625623	T	C	Waist circumference || id:ukb-b-9405	5	112301096	Cerebral aneurysm (nonruptured), Cerebral aneurysm (subarachnoid hemorrhage)	0.0107407	0.371988	9.80009e-09	0.00187307	462166	7.11424e-05	32.8818
129	rs165656	C	G	Waist circumference || id:ukb-b-9405	22	19948863	Cerebral aneurysm (nonruptured), Cerebral aneurysm (subarachnoid hemorrhage)	0.0103041	0.517356	1.09999e-08	0.00180539	462166	7.04773e-05	32.5744
130	rs1657930	A	G	Waist circumference || id:ukb-b-9405	15	57120989	Cerebral aneurysm (nonruptured), Cerebral aneurysm (subarachnoid hemorrhage)	-0.0142481	0.802922	2.30001e-10	0.00224816	462166	8.69008e-05	40.1659
131	rs1711171	C	T	Waist circumference || id:ukb-b-9405	3	136020541	Cerebral aneurysm (nonruptured), Cerebral aneurysm (subarachnoid hemorrhage)	0.0175635	0.749579	1.80011e-17	0.00206542	462166	0.000156437	72.3109
132	rs17296856	C	A	Waist circumference || id:ukb-b-9405	15	84557450	Cerebral aneurysm (nonruptured), Cerebral aneurysm (subarachnoid hemorrhage)	-0.0156228	0.280671	5.00035e-15	0.00199629	462166	0.0001325	61.2447
133	rs1731246	T	G	Waist circumference || id:ukb-b-9405	2	26938216	Cerebral aneurysm (nonruptured), Cerebral aneurysm (subarachnoid hemorrhage)	-0.0118366	0.757325	1.29999e-08	0.0020818	462166	6.99435e-05	32.3276
134	rs17446091	C	T	Waist circumference || id:ukb-b-9405	8	27167942	Cerebral aneurysm (nonruptured), Cerebral aneurysm (subarachnoid hemorrhage)	0.0149141	0.20186	2.29985e-11	0.00222979	462166	9.6789e-05	44.7367
135	rs1752169	A	C	Waist circumference || id:ukb-b-9405	9	126586563	Cerebral aneurysm (nonruptured), Cerebral aneurysm (subarachnoid hemorrhage)	0.0143082	0.250696	4.49987e-12	0.00206705	462166	0.000103663	47.9144
136	rs17681738	T	C	Waist circumference || id:ukb-b-9405	17	9793240	Cerebral aneurysm (nonruptured), Cerebral aneurysm (subarachnoid hemorrhage)	0.0105421	0.328589	3.29997e-08	0.00190864	462166	6.60054e-05	30.5073
137	rs1788808	G	A	Waist circumference || id:ukb-b-9405	18	21090023	Cerebral aneurysm (nonruptured), Cerebral aneurysm (subarachnoid hemorrhage)	-0.0208198	0.494766	3.59998e-31	0.00179299	462166	0.000291657	134.833
138	rs1799923	G	A	Waist circumference || id:ukb-b-9405	3	42306294	Cerebral aneurysm (nonruptured), Cerebral aneurysm (subarachnoid hemorrhage)	0.0171188	0.88661	1.2e-09	0.00281552	462166	7.99828e-05	36.9681
139	rs1834144	A	C	Waist circumference || id:ukb-b-9405	18	40744790	Cerebral aneurysm (nonruptured), Cerebral aneurysm (subarachnoid hemorrhage)	-0.0146152	0.373194	3.40017e-15	0.00185609	462166	0.000134139	62.0026
140	rs1861410	T	C	Waist circumference || id:ukb-b-9405	2	58933591	Cerebral aneurysm (nonruptured), Cerebral aneurysm (subarachnoid hemorrhage)	-0.016009	0.555467	6.4003e-19	0.00180199	462166	0.000170746	78.9263
141	rs1902066	C	T	Waist circumference || id:ukb-b-9405	6	81346033	Cerebral aneurysm (nonruptured), Cerebral aneurysm (subarachnoid hemorrhage)	0.0109526	0.562316	1.40001e-09	0.00181038	462166	7.91886e-05	36.601
142	rs1942826	A	G	Waist circumference || id:ukb-b-9405	18	63345799	Cerebral aneurysm (nonruptured), Cerebral aneurysm (subarachnoid hemorrhage)	0.0167972	0.12597	4.90004e-10	0.00270011	462166	8.37291e-05	38.6998
143	rs2020942	T	C	Waist circumference || id:ukb-b-9405	17	28546914	Cerebral aneurysm (nonruptured), Cerebral aneurysm (subarachnoid hemorrhage)	0.0108469	0.394892	3.40001e-09	0.00183573	462166	7.55375e-05	34.9134
144	rs2074881	T	C	Waist circumference || id:ukb-b-9405	19	1970021	Cerebral aneurysm (nonruptured), Cerebral aneurysm (subarachnoid hemorrhage)	-0.0147612	0.168487	8e-10	0.00240193	462166	8.17126e-05	37.7677
145	rs2133561	T	A	Waist circumference || id:ukb-b-9405	5	139086651	Cerebral aneurysm (nonruptured), Cerebral aneurysm (subarachnoid hemorrhage)	-0.0122441	0.611063	3.90032e-11	0.00185284	462166	9.44798e-05	43.6693
146	rs215669	A	G	Waist circumference || id:ukb-b-9405	7	32378979	Cerebral aneurysm (nonruptured), Cerebral aneurysm (subarachnoid hemorrhage)	-0.0125095	0.611654	1.10002e-11	0.00184246	462166	9.97338e-05	46.098
147	rs2161097	T	C	Waist circumference || id:ukb-b-9405	5	103945178	Cerebral aneurysm (nonruptured), Cerebral aneurysm (subarachnoid hemorrhage)	0.0142773	0.437804	2.19989e-15	0.00180004	462166	0.000136104	62.9109
148	rs2172131	C	T	Waist circumference || id:ukb-b-9405	10	133978962	Cerebral aneurysm (nonruptured), Cerebral aneurysm (subarachnoid hemorrhage)	-0.0121742	0.578709	1.9002e-11	0.00181299	462166	9.7555e-05	45.0908
149	rs217672	C	A	Waist circumference || id:ukb-b-9405	14	62361021	Cerebral aneurysm (nonruptured), Cerebral aneurysm (subarachnoid hemorrhage)	0.012731	0.271758	2.80001e-10	0.0020176	462166	8.61429e-05	39.8156
150	rs2180454	C	T	Waist circumference || id:ukb-b-9405	14	29690513	Cerebral aneurysm (nonruptured), Cerebral aneurysm (subarachnoid hemorrhage)	0.0179823	0.771831	3.69999e-17	0.00213539	462166	0.000153416	70.9144
151	rs2183947	A	G	Waist circumference || id:ukb-b-9405	6	26159356	Cerebral aneurysm (nonruptured), Cerebral aneurysm (subarachnoid hemorrhage)	-0.0220783	0.225006	4.90004e-25	0.00213628	462166	0.000231056	106.81
152	rs2225909	C	T	Waist circumference || id:ukb-b-9405	11	30329744	Cerebral aneurysm (nonruptured), Cerebral aneurysm (subarachnoid hemorrhage)	0.015797	0.774104	1.39991e-13	0.00213642	462166	0.000118284	54.6731
153	rs2253310	G	C	Waist circumference || id:ukb-b-9405	6	108888593	Cerebral aneurysm (nonruptured), Cerebral aneurysm (subarachnoid hemorrhage)	0.018205	0.626102	6.4998e-23	0.00184715	462166	0.00021013	97.1349
154	rs2302209	T	C	Waist circumference || id:ukb-b-9405	19	18324329	Cerebral aneurysm (nonruptured), Cerebral aneurysm (subarachnoid hemorrhage)	0.0198329	0.288806	1.10002e-23	0.00197713	462166	0.000217675	100.624
155	rs2306593	T	C	Waist circumference || id:ukb-b-9405	17	34866546	Cerebral aneurysm (nonruptured), Cerebral aneurysm (subarachnoid hemorrhage)	-0.0152919	0.488298	1.59993e-17	0.00179509	462166	0.000156994	72.5686
156	rs2307111	C	T	Waist circumference || id:ukb-b-9405	5	75003678	Cerebral aneurysm (nonruptured), Cerebral aneurysm (subarachnoid hemorrhage)	-0.0239722	0.394972	3.29989e-39	0.0018299	462166	0.000371195	171.617
157	rs2376885	A	G	Waist circumference || id:ukb-b-9405	16	89826901	Cerebral aneurysm (nonruptured), Cerebral aneurysm (subarachnoid hemorrhage)	-0.0106223	0.324117	2.80001e-08	0.00191252	462166	6.67418e-05	30.8477
158	rs2439823	G	A	Waist circumference || id:ukb-b-9405	10	99778226	Cerebral aneurysm (nonruptured), Cerebral aneurysm (subarachnoid hemorrhage)	0.0155254	0.545601	6.79986e-18	0.00180145	462166	0.000160684	74.2744
159	rs245767	G	A	Waist circumference || id:ukb-b-9405	5	170525393	Cerebral aneurysm (nonruptured), Cerebral aneurysm (subarachnoid hemorrhage)	0.0145976	0.730365	4.49987e-13	0.00201635	462166	0.000113392	52.4118
160	rs2470549	C	T	Waist circumference || id:ukb-b-9405	3	15737698	Cerebral aneurysm (nonruptured), Cerebral aneurysm (subarachnoid hemorrhage)	-0.0119541	0.598143	5.19996e-11	0.00182105	462166	9.32291e-05	43.0912
161	rs2470946	T	G	Waist circumference || id:ukb-b-9405	7	104587323	Cerebral aneurysm (nonruptured), Cerebral aneurysm (subarachnoid hemorrhage)	0.011687	0.401445	1.5e-10	0.00182473	462166	8.87508e-05	41.0211
162	rs2482704	T	G	Waist circumference || id:ukb-b-9405	9	94182363	Cerebral aneurysm (nonruptured), Cerebral aneurysm (subarachnoid hemorrhage)	-0.0115642	0.426761	1.5e-10	0.00180618	462166	8.86896e-05	40.9928
163	rs2568958	A	G	Waist circumference || id:ukb-b-9405	1	72765116	Cerebral aneurysm (nonruptured), Cerebral aneurysm (subarachnoid hemorrhage)	0.0169206	0.603683	1.59993e-20	0.00182184	462166	0.000186609	86.2599
164	rs2584205	A	G	Waist circumference || id:ukb-b-9405	18	2702259	Cerebral aneurysm (nonruptured), Cerebral aneurysm (subarachnoid hemorrhage)	0.0111592	0.733265	3.69999e-08	0.00202662	462166	6.55987e-05	30.3193
165	rs2618039	T	A	Waist circumference || id:ukb-b-9405	1	112324111	Cerebral aneurysm (nonruptured), Cerebral aneurysm (subarachnoid hemorrhage)	0.0120777	0.381482	5.19996e-11	0.00183977	462166	9.32401e-05	43.0963
166	rs2678204	G	T	Waist circumference || id:ukb-b-9405	1	201800511	Cerebral aneurysm (nonruptured), Cerebral aneurysm (subarachnoid hemorrhage)	0.0157074	0.34017	7.89951e-17	0.00188488	462166	0.000150237	69.4447
167	rs2696309	C	T	Waist circumference || id:ukb-b-9405	10	36227101	Cerebral aneurysm (nonruptured), Cerebral aneurysm (subarachnoid hemorrhage)	0.0112571	0.720419	1.6e-08	0.00199327	462166	6.90069e-05	31.8947
168	rs2725371	G	A	Waist circumference || id:ukb-b-9405	8	30854033	Cerebral aneurysm (nonruptured), Cerebral aneurysm (subarachnoid hemorrhage)	-0.0154452	0.696098	2.60016e-15	0.00195255	462166	0.000135371	62.5721
169	rs2744938	G	A	Waist circumference || id:ukb-b-9405	6	34552110	Cerebral aneurysm (nonruptured), Cerebral aneurysm (subarachnoid hemorrhage)	0.0319686	0.147512	5.40008e-37	0.00251588	462166	0.000349235	161.46
170	rs28350	G	A	Waist circumference || id:ukb-b-9405	3	42418446	Cerebral aneurysm (nonruptured), Cerebral aneurysm (subarachnoid hemorrhage)	-0.0139376	0.820658	2.5e-09	0.0023374	462166	7.69269e-05	35.5556
171	rs28366156	C	T	Waist circumference || id:ukb-b-9405	6	31671498	Cerebral aneurysm (nonruptured), Cerebral aneurysm (subarachnoid hemorrhage)	-0.0187659	0.130582	1.50003e-12	0.00265145	462166	0.000108374	50.0922
172	rs28375268	T	G	Waist circumference || id:ukb-b-9405	16	4949528	Cerebral aneurysm (nonruptured), Cerebral aneurysm (subarachnoid hemorrhage)	-0.0130789	0.645058	3.29989e-12	0.00187766	462166	0.00010497	48.5184
173	rs28489620	A	G	Waist circumference || id:ukb-b-9405	22	41804716	Cerebral aneurysm (nonruptured), Cerebral aneurysm (subarachnoid hemorrhage)	-0.0124131	0.29035	4.39997e-10	0.00198899	462166	8.42676e-05	38.9487
174	rs28580375	G	C	Waist circumference || id:ukb-b-9405	8	103544717	Cerebral aneurysm (nonruptured), Cerebral aneurysm (subarachnoid hemorrhage)	0.0126069	0.21874	5.99998e-09	0.00216777	462166	7.31746e-05	33.8211
175	rs2861692	C	T	Waist circumference || id:ukb-b-9405	2	67838719	Cerebral aneurysm (nonruptured), Cerebral aneurysm (subarachnoid hemorrhage)	-0.0166517	0.275371	7.70016e-17	0.00199772	462166	0.000150309	69.4778
176	rs2881479	T	A	Waist circumference || id:ukb-b-9405	3	12367105	Cerebral aneurysm (nonruptured), Cerebral aneurysm (subarachnoid hemorrhage)	0.0178331	0.14641	1.80011e-12	0.00253114	462166	0.000107393	49.6386
177	rs2903738	T	A	Waist circumference || id:ukb-b-9405	19	32946043	Cerebral aneurysm (nonruptured), Cerebral aneurysm (subarachnoid hemorrhage)	-0.0133061	0.221402	6.80002e-10	0.00215663	462166	8.236e-05	38.067
178	rs3087523	A	G	Waist circumference || id:ukb-b-9405	2	105977776	Cerebral aneurysm (nonruptured), Cerebral aneurysm (subarachnoid hemorrhage)	0.016586	0.124704	1e-09	0.00271786	462166	8.05742e-05	37.2415
179	rs308911	G	A	Waist circumference || id:ukb-b-9405	2	86855977	Cerebral aneurysm (nonruptured), Cerebral aneurysm (subarachnoid hemorrhage)	-0.0114749	0.714436	6.90001e-09	0.00198055	462166	7.26268e-05	33.5679
180	rs3113509	T	C	Waist circumference || id:ukb-b-9405	4	52932825	Cerebral aneurysm (nonruptured), Cerebral aneurysm (subarachnoid hemorrhage)	-0.0123292	0.731966	1e-09	0.00201975	462166	8.06198e-05	37.2626
181	rs319775	C	T	Waist circumference || id:ukb-b-9405	17	31495076	Cerebral aneurysm (nonruptured), Cerebral aneurysm (subarachnoid hemorrhage)	0.0101556	0.608753	2.99999e-08	0.0018335	462166	6.63777e-05	30.6794
182	rs3212038	G	A	Waist circumference || id:ukb-b-9405	14	104178186	Cerebral aneurysm (nonruptured), Cerebral aneurysm (subarachnoid hemorrhage)	0.0126546	0.328517	3.50026e-11	0.00191072	462166	9.48994e-05	43.8633
183	rs34045288	T	C	Waist circumference || id:ukb-b-9405	6	40369081	Cerebral aneurysm (nonruptured), Cerebral aneurysm (subarachnoid hemorrhage)	0.0203746	0.334413	5.79963e-27	0.00189485	462166	0.000250105	115.618
184	rs34140906	C	T	Waist circumference || id:ukb-b-9405	13	58480400	Cerebral aneurysm (nonruptured), Cerebral aneurysm (subarachnoid hemorrhage)	-0.0179391	0.17033	5.40008e-14	0.00238486	462166	0.000122412	56.5814
185	rs34234296	A	G	Waist circumference || id:ukb-b-9405	2	175166636	Cerebral aneurysm (nonruptured), Cerebral aneurysm (subarachnoid hemorrhage)	-0.0131214	0.392393	1.29987e-12	0.00184833	462166	0.000109033	50.3964
186	rs34483452	A	C	Waist circumference || id:ukb-b-9405	5	87986314	Cerebral aneurysm (nonruptured), Cerebral aneurysm (subarachnoid hemorrhage)	0.0270483	0.136355	7.29962e-25	0.0026269	462166	0.000229348	106.021
187	rs34517439	A	C	Waist circumference || id:ukb-b-9405	1	78450517	Cerebral aneurysm (nonruptured), Cerebral aneurysm (subarachnoid hemorrhage)	0.0305491	0.121789	1.9002e-28	0.00276165	462166	0.000264696	122.365
188	rs347551	G	C	Waist circumference || id:ukb-b-9405	5	119389031	Cerebral aneurysm (nonruptured), Cerebral aneurysm (subarachnoid hemorrhage)	0.0126307	0.472292	3.90032e-12	0.00181978	462166	0.000104225	48.1743
189	rs34882821	T	G	Waist circumference || id:ukb-b-9405	9	14783314	Cerebral aneurysm (nonruptured), Cerebral aneurysm (subarachnoid hemorrhage)	0.0106237	0.338577	2.1e-08	0.00189644	462166	6.78963e-05	31.3813
190	rs34994596	C	T	Waist circumference || id:ukb-b-9405	15	80991447	Cerebral aneurysm (nonruptured), Cerebral aneurysm (subarachnoid hemorrhage)	-0.014559	0.297289	1.10002e-13	0.00195866	462166	0.000119535	55.2514
191	rs35023999	C	A	Waist circumference || id:ukb-b-9405	11	113266411	Cerebral aneurysm (nonruptured), Cerebral aneurysm (subarachnoid hemorrhage)	-0.0113409	0.508297	2.39999e-10	0.00178977	462166	8.6869e-05	40.1512
192	rs35216639	A	C	Waist circumference || id:ukb-b-9405	1	174572982	Cerebral aneurysm (nonruptured), Cerebral aneurysm (subarachnoid hemorrhage)	0.0168196	0.110699	3.29997e-09	0.00284261	462166	7.57471e-05	35.0102
193	rs35243581	T	C	Waist circumference || id:ukb-b-9405	11	43707364	Cerebral aneurysm (nonruptured), Cerebral aneurysm (subarachnoid hemorrhage)	0.0173643	0.317318	1.69981e-19	0.00192251	462166	0.000176483	81.5785
194	rs35681682	C	T	Waist circumference || id:ukb-b-9405	2	69678079	Cerebral aneurysm (nonruptured), Cerebral aneurysm (subarachnoid hemorrhage)	-0.0101534	0.407729	1e-08	0.00177268	462166	7.09796e-05	32.8065
195	rs35882248	T	C	Waist circumference || id:ukb-b-9405	2	230627955	Cerebral aneurysm (nonruptured), Cerebral aneurysm (subarachnoid hemorrhage)	0.0157088	0.317213	2.80027e-16	0.00191956	462166	0.000144884	66.9701
196	rs36007635	A	G	Waist circumference || id:ukb-b-9405	6	163009335	Cerebral aneurysm (nonruptured), Cerebral aneurysm (subarachnoid hemorrhage)	-0.0165685	0.137694	1.7e-10	0.00259543	462166	8.81681e-05	40.7517
197	rs36061954	T	C	Waist circumference || id:ukb-b-9405	8	38329650	Cerebral aneurysm (nonruptured), Cerebral aneurysm (subarachnoid hemorrhage)	0.0114574	0.39881	3.59998e-10	0.00182669	462166	8.51153e-05	39.3406
198	rs36140	C	A	Waist circumference || id:ukb-b-9405	5	66164160	Cerebral aneurysm (nonruptured), Cerebral aneurysm (subarachnoid hemorrhage)	0.0111762	0.635311	2.1e-09	0.001867	462166	7.75297e-05	35.8342
199	rs36165342	C	T	Waist circumference || id:ukb-b-9405	12	122530256	Cerebral aneurysm (nonruptured), Cerebral aneurysm (subarachnoid hemorrhage)	0.0107118	0.478618	2.1e-09	0.00178943	462166	7.75289e-05	35.8339
200	rs3764002	T	C	Waist circumference || id:ukb-b-9405	12	108618630	Cerebral aneurysm (nonruptured), Cerebral aneurysm (subarachnoid hemorrhage)	-0.0160772	0.261552	2.80027e-15	0.00203505	462166	0.000135025	62.4121
201	rs3768321	T	G	Waist circumference || id:ukb-b-9405	1	40035928	Cerebral aneurysm (nonruptured), Cerebral aneurysm (subarachnoid hemorrhage)	0.0176726	0.196525	3.80014e-15	0.00224849	462166	0.000133648	61.7756
202	rs3784692	T	C	Waist circumference || id:ukb-b-9405	15	67988133	Cerebral aneurysm (nonruptured), Cerebral aneurysm (subarachnoid hemorrhage)	0.0185824	0.601752	2.60016e-24	0.00182662	462166	0.000223878	103.492
203	rs3806114	A	G	Waist circumference || id:ukb-b-9405	6	20482335	Cerebral aneurysm (nonruptured), Cerebral aneurysm (subarachnoid hemorrhage)	-0.0108144	0.668366	1.79999e-08	0.00192005	462166	6.8636e-05	31.7233
204	rs3807566	T	G	Waist circumference || id:ukb-b-9405	7	50564204	Cerebral aneurysm (nonruptured), Cerebral aneurysm (subarachnoid hemorrhage)	-0.012149	0.438304	1.69981e-11	0.00180583	462166	9.79235e-05	45.2611
205	rs3814883	T	C	Waist circumference || id:ukb-b-9405	16	29994922	Cerebral aneurysm (nonruptured), Cerebral aneurysm (subarachnoid hemorrhage)	0.0239816	0.482382	1.10002e-40	0.00179535	462166	0.000385916	178.425
206	rs3816760	A	G	Waist circumference || id:ukb-b-9405	12	133405069	Cerebral aneurysm (nonruptured), Cerebral aneurysm (subarachnoid hemorrhage)	0.0133538	0.307437	5.70033e-12	0.00193927	462166	0.000102587	47.4167
207	rs3826408	T	C	Waist circumference || id:ukb-b-9405	17	7101292	Cerebral aneurysm (nonruptured), Cerebral aneurysm (subarachnoid hemorrhage)	0.0112249	0.456788	4.09996e-10	0.00179579	462166	8.45316e-05	39.0708
208	rs3845344	T	C	Waist circumference || id:ukb-b-9405	1	75001480	Cerebral aneurysm (nonruptured), Cerebral aneurysm (subarachnoid hemorrhage)	0.0107371	0.391147	4.30002e-09	0.00182845	462166	7.46066e-05	34.4831
209	rs3866805	A	C	Waist circumference || id:ukb-b-9405	1	6657424	Cerebral aneurysm (nonruptured), Cerebral aneurysm (subarachnoid hemorrhage)	0.010421	0.355681	2.5e-08	0.00187021	462166	6.71755e-05	31.0482
210	rs3935190	A	G	Waist circumference || id:ukb-b-9405	17	79084367	Cerebral aneurysm (nonruptured), Cerebral aneurysm (subarachnoid hemorrhage)	-0.0126195	0.536793	2.80027e-12	0.00180625	462166	0.000105605	48.812
211	rs3936510	T	G	Waist circumference || id:ukb-b-9405	5	55860866	Cerebral aneurysm (nonruptured), Cerebral aneurysm (subarachnoid hemorrhage)	0.0137147	0.201255	7.29995e-10	0.0022268	462166	8.20685e-05	37.9322
212	rs3949781	A	T	Waist circumference || id:ukb-b-9405	9	92178472	Cerebral aneurysm (nonruptured), Cerebral aneurysm (subarachnoid hemorrhage)	0.0115117	0.538137	1.79999e-10	0.00180564	462166	8.79388e-05	40.6457
213	rs40067	A	G	Waist circumference || id:ukb-b-9405	5	107439012	Cerebral aneurysm (nonruptured), Cerebral aneurysm (subarachnoid hemorrhage)	-0.0156125	0.170153	6.09958e-11	0.00238663	462166	9.25841e-05	42.793
214	rs4017425	T	C	Waist circumference || id:ukb-b-9405	3	44028764	Cerebral aneurysm (nonruptured), Cerebral aneurysm (subarachnoid hemorrhage)	-0.0101269	0.47017	1.6e-08	0.00179274	462166	6.90384e-05	31.9092
215	rs4072917	A	G	Waist circumference || id:ukb-b-9405	8	143300279	Cerebral aneurysm (nonruptured), Cerebral aneurysm (subarachnoid hemorrhage)	0.0117189	0.474253	7.39946e-11	0.0017994	462166	9.17657e-05	42.4147
216	rs4075353	A	G	Waist circumference || id:ukb-b-9405	10	102415609	Cerebral aneurysm (nonruptured), Cerebral aneurysm (subarachnoid hemorrhage)	-0.0105885	0.344101	2.19999e-08	0.00189213	462166	6.77547e-05	31.3159
217	rs41279738	G	T	Waist circumference || id:ukb-b-9405	1	110082551	Cerebral aneurysm (nonruptured), Cerebral aneurysm (subarachnoid hemorrhage)	0.0522591	0.025998	1.69981e-20	0.00563338	462166	0.000186169	86.0565
218	rs4148155	G	A	Waist circumference || id:ukb-b-9405	4	89054667	Cerebral aneurysm (nonruptured), Cerebral aneurysm (subarachnoid hemorrhage)	-0.0189755	0.113256	1.50003e-11	0.00281242	462166	9.84885e-05	45.5223
219	rs4290163	T	G	Waist circumference || id:ukb-b-9405	10	104610926	Cerebral aneurysm (nonruptured), Cerebral aneurysm (subarachnoid hemorrhage)	0.0113777	0.392697	5.39995e-10	0.00183305	462166	8.33539e-05	38.5264
220	rs429343	G	A	Waist circumference || id:ukb-b-9405	2	147903382	Cerebral aneurysm (nonruptured), Cerebral aneurysm (subarachnoid hemorrhage)	-0.0124509	0.576576	5.90065e-12	0.00180931	462166	0.000102455	47.3559
221	rs429358	C	T	Waist circumference || id:ukb-b-9405	19	45411941	Cerebral aneurysm (nonruptured), Cerebral aneurysm (subarachnoid hemorrhage)	-0.0271422	0.154146	7.50067e-28	0.00248126	462166	0.000258842	119.659
222	rs4344019	G	A	Waist circumference || id:ukb-b-9405	7	114588540	Cerebral aneurysm (nonruptured), Cerebral aneurysm (subarachnoid hemorrhage)	0.0200862	0.91694	5.69994e-10	0.00324046	462166	8.31282e-05	38.422
223	rs4419475	T	A	Waist circumference || id:ukb-b-9405	4	96150044	Cerebral aneurysm (nonruptured), Cerebral aneurysm (subarachnoid hemorrhage)	0.0112635	0.407376	5.99998e-10	0.00181962	462166	8.28994e-05	38.3163
224	rs4456769	T	C	Waist circumference || id:ukb-b-9405	20	25190777	Cerebral aneurysm (nonruptured), Cerebral aneurysm (subarachnoid hemorrhage)	0.0134001	0.333423	1.80011e-12	0.0019003	462166	0.000107579	49.7244
225	rs4469245	T	A	Waist circumference || id:ukb-b-9405	5	153210953	Cerebral aneurysm (nonruptured), Cerebral aneurysm (subarachnoid hemorrhage)	-0.0115211	0.662728	1.09999e-09	0.00189126	462166	8.02884e-05	37.1094
226	rs4482463	A	C	Waist circumference || id:ukb-b-9405	2	205375909	Cerebral aneurysm (nonruptured), Cerebral aneurysm (subarachnoid hemorrhage)	-0.0258908	0.923005	1.29987e-14	0.00335821	462166	0.000128594	59.4393
227	rs4525978	T	C	Waist circumference || id:ukb-b-9405	4	102133144	Cerebral aneurysm (nonruptured), Cerebral aneurysm (subarachnoid hemorrhage)	-0.0113759	0.734555	2.1e-08	0.00203018	462166	6.79321e-05	31.3979
228	rs4527444	G	A	Waist circumference || id:ukb-b-9405	4	30842780	Cerebral aneurysm (nonruptured), Cerebral aneurysm (subarachnoid hemorrhage)	0.0105243	0.541317	4.49997e-09	0.00179433	462166	7.44306e-05	34.4017
229	rs4552632	A	G	Waist circumference || id:ukb-b-9405	5	164574688	Cerebral aneurysm (nonruptured), Cerebral aneurysm (subarachnoid hemorrhage)	-0.0101695	0.616568	3.29997e-08	0.00184128	462166	6.59983e-05	30.5041
230	rs4689465	C	T	Waist circumference || id:ukb-b-9405	4	6490789	Cerebral aneurysm (nonruptured), Cerebral aneurysm (subarachnoid hemorrhage)	-0.0108689	0.525445	1.29999e-09	0.00178976	462166	7.97901e-05	36.879
231	rs4706004	G	A	Waist circumference || id:ukb-b-9405	5	130391918	Cerebral aneurysm (nonruptured), Cerebral aneurysm (subarachnoid hemorrhage)	-0.0134593	0.217047	5.39995e-10	0.00216831	462166	8.3362e-05	38.5301
232	rs4718964	T	G	Waist circumference || id:ukb-b-9405	7	70038969	Cerebral aneurysm (nonruptured), Cerebral aneurysm (subarachnoid hemorrhage)	0.0122483	0.413175	1.80011e-11	0.00182202	462166	9.77698e-05	45.1901
233	rs4722398	T	C	Waist circumference || id:ukb-b-9405	7	3125220	Cerebral aneurysm (nonruptured), Cerebral aneurysm (subarachnoid hemorrhage)	0.0168104	0.136117	1e-10	0.00260196	462166	9.03062e-05	41.7401
234	rs4742782	G	C	Waist circumference || id:ukb-b-9405	9	103089143	Cerebral aneurysm (nonruptured), Cerebral aneurysm (subarachnoid hemorrhage)	0.0124912	0.315942	8.00018e-11	0.00192172	462166	9.14093e-05	42.25
235	rs484455	A	G	Waist circumference || id:ukb-b-9405	13	109835686	Cerebral aneurysm (nonruptured), Cerebral aneurysm (subarachnoid hemorrhage)	-0.0115336	0.481363	1.40001e-10	0.00179638	462166	8.9186e-05	41.2222
236	rs4844809	C	G	Waist circumference || id:ukb-b-9405	1	209519772	Cerebral aneurysm (nonruptured), Cerebral aneurysm (subarachnoid hemorrhage)	0.0158367	0.131994	1.89998e-09	0.00263686	462166	7.80411e-05	36.0706
237	rs4851283	G	C	Waist circumference || id:ukb-b-9405	2	100894802	Cerebral aneurysm (nonruptured), Cerebral aneurysm (subarachnoid hemorrhage)	-0.0173961	0.684805	2.49977e-19	0.00193525	462166	0.000174806	80.8031
238	rs4856720	C	G	Waist circumference || id:ukb-b-9405	3	161447373	Cerebral aneurysm (nonruptured), Cerebral aneurysm (subarachnoid hemorrhage)	0.0114342	0.53938	1.79999e-10	0.0017918	462166	8.81041e-05	40.7221
239	rs4876611	G	A	Waist circumference || id:ukb-b-9405	8	116671848	Cerebral aneurysm (nonruptured), Cerebral aneurysm (subarachnoid hemorrhage)	0.0150085	0.720239	5.30029e-14	0.0019947	462166	0.000122481	56.6132
240	rs4900715	A	G	Waist circumference || id:ukb-b-9405	14	47306418	Cerebral aneurysm (nonruptured), Cerebral aneurysm (subarachnoid hemorrhage)	-0.0114279	0.507101	1.89998e-10	0.00179331	462166	8.78589e-05	40.6088
241	rs4908672	T	C	Waist circumference || id:ukb-b-9405	1	7725414	Cerebral aneurysm (nonruptured), Cerebral aneurysm (subarachnoid hemorrhage)	0.0113966	0.393063	4.70002e-10	0.00183009	462166	8.39018e-05	38.7796
242	rs520478	T	G	Waist circumference || id:ukb-b-9405	6	124897878	Cerebral aneurysm (nonruptured), Cerebral aneurysm (subarachnoid hemorrhage)	-0.0125051	0.701359	2.30001e-10	0.00197262	462166	8.69464e-05	40.187
243	rs539515	C	A	Waist circumference || id:ukb-b-9405	1	177889025	Cerebral aneurysm (nonruptured), Cerebral aneurysm (subarachnoid hemorrhage)	0.0378223	0.204929	1.50003e-65	0.00221181	462166	0.000632306	292.414
244	rs55726687	A	G	Waist circumference || id:ukb-b-9405	12	991306	Cerebral aneurysm (nonruptured), Cerebral aneurysm (subarachnoid hemorrhage)	0.0199369	0.209735	1.10002e-19	0.00219529	462166	0.000178425	82.4764
245	rs55794894	A	G	Waist circumference || id:ukb-b-9405	7	133516821	Cerebral aneurysm (nonruptured), Cerebral aneurysm (subarachnoid hemorrhage)	-0.014525	0.135429	2.80001e-08	0.00261481	462166	6.67613e-05	30.8567
246	rs557951	G	T	Waist circumference || id:ukb-b-9405	3	62713263	Cerebral aneurysm (nonruptured), Cerebral aneurysm (subarachnoid hemorrhage)	0.0120789	0.312953	4e-10	0.00193163	462166	8.46003e-05	39.1025
247	rs559231	T	G	Waist circumference || id:ukb-b-9405	18	39644247	Cerebral aneurysm (nonruptured), Cerebral aneurysm (subarachnoid hemorrhage)	0.0107518	0.393054	5.19996e-09	0.00184107	462166	7.3789e-05	34.1051
248	rs56094641	G	A	Waist circumference || id:ukb-b-9405	16	53806453	Cerebral aneurysm (nonruptured), Cerebral aneurysm (subarachnoid hemorrhage)	0.057552	0.404591	1e-200	0.00182234	462166	0.00215342	997.379
249	rs56803094	G	A	Waist circumference || id:ukb-b-9405	15	99222509	Cerebral aneurysm (nonruptured), Cerebral aneurysm (subarachnoid hemorrhage)	-0.0127745	0.226708	2.59998e-09	0.00214599	462166	7.66657e-05	35.4348
250	rs57636386	C	T	Waist circumference || id:ukb-b-9405	18	58048295	Cerebral aneurysm (nonruptured), Cerebral aneurysm (subarachnoid hemorrhage)	-0.0309067	0.083822	1.50003e-21	0.00324088	462166	0.000196741	90.9447
251	rs587271	T	C	Waist circumference || id:ukb-b-9405	1	54743111	Cerebral aneurysm (nonruptured), Cerebral aneurysm (subarachnoid hemorrhage)	0.0118054	0.686869	4.09996e-09	0.0020079	462166	7.47906e-05	34.5681
252	rs58862095	T	C	Waist circumference || id:ukb-b-9405	7	75081418	Cerebral aneurysm (nonruptured), Cerebral aneurysm (subarachnoid hemorrhage)	-0.0165812	0.419271	7.10068e-20	0.00181678	462166	0.000180198	83.2962
253	rs588660	A	G	Waist circumference || id:ukb-b-9405	1	96886604	Cerebral aneurysm (nonruptured), Cerebral aneurysm (subarachnoid hemorrhage)	0.0155276	0.584119	1e-17	0.00181174	462166	0.00015891	73.4539
254	rs59068084	T	G	Waist circumference || id:ukb-b-9405	4	113256737	Cerebral aneurysm (nonruptured), Cerebral aneurysm (subarachnoid hemorrhage)	0.0101403	0.410212	2.5e-08	0.00181938	462166	6.7209e-05	31.0637
255	rs59104534	T	C	Waist circumference || id:ukb-b-9405	8	25666169	Cerebral aneurysm (nonruptured), Cerebral aneurysm (subarachnoid hemorrhage)	0.0107189	0.298501	4.70002e-08	0.00196197	462166	6.45788e-05	29.8479
256	rs6001877	A	G	Waist circumference || id:ukb-b-9405	22	40712637	Cerebral aneurysm (nonruptured), Cerebral aneurysm (subarachnoid hemorrhage)	-0.010579	0.339906	2.39999e-08	0.00189657	462166	6.73169e-05	31.1136
257	rs6030803	C	T	Waist circumference || id:ukb-b-9405	20	41986507	Cerebral aneurysm (nonruptured), Cerebral aneurysm (subarachnoid hemorrhage)	-0.0176808	0.126588	6.09958e-11	0.00270327	462166	9.25522e-05	42.7783
258	rs6069037	A	C	Waist circumference || id:ukb-b-9405	20	53503198	Cerebral aneurysm (nonruptured), Cerebral aneurysm (subarachnoid hemorrhage)	-0.011125	0.731389	3.59998e-08	0.00202001	462166	6.56246e-05	30.3313
259	rs61223906	A	G	Waist circumference || id:ukb-b-9405	7	39447726	Cerebral aneurysm (nonruptured), Cerebral aneurysm (subarachnoid hemorrhage)	-0.0108726	0.339313	8.30004e-09	0.00188655	462166	7.18623e-05	33.2145
260	rs61813324	T	C	Waist circumference || id:ukb-b-9405	1	156049877	Cerebral aneurysm (nonruptured), Cerebral aneurysm (subarachnoid hemorrhage)	0.0219762	0.135713	9.49948e-17	0.00264443	462166	0.000149409	69.062
261	rs61903695	G	A	Waist circumference || id:ukb-b-9405	11	89922417	Cerebral aneurysm (nonruptured), Cerebral aneurysm (subarachnoid hemorrhage)	0.0134514	0.254942	5.90065e-11	0.00205497	462166	9.27013e-05	42.8472
262	rs61969511	A	G	Waist circumference || id:ukb-b-9405	13	86484042	Cerebral aneurysm (nonruptured), Cerebral aneurysm (subarachnoid hemorrhage)	0.011857	0.278938	3.79997e-09	0.0020127	462166	7.50863e-05	34.7048
263	rs61992671	G	A	Waist circumference || id:ukb-b-9405	14	101531854	Cerebral aneurysm (nonruptured), Cerebral aneurysm (subarachnoid hemorrhage)	-0.0130005	0.491969	3.80014e-12	0.00187164	462166	0.000104384	48.2474
264	rs62072003	T	C	Waist circumference || id:ukb-b-9405	17	52936314	Cerebral aneurysm (nonruptured), Cerebral aneurysm (subarachnoid hemorrhage)	0.0144325	0.143328	1.79999e-08	0.00256295	462166	6.8608e-05	31.7103
265	rs62243489	G	T	Waist circumference || id:ukb-b-9405	3	62482927	Cerebral aneurysm (nonruptured), Cerebral aneurysm (subarachnoid hemorrhage)	-0.0155648	0.259239	2.99985e-14	0.00204876	462166	0.000124868	57.7169
266	rs62246311	A	G	Waist circumference || id:ukb-b-9405	3	9498143	Cerebral aneurysm (nonruptured), Cerebral aneurysm (subarachnoid hemorrhage)	0.0204929	0.102338	3.50026e-12	0.00294652	462166	0.000104651	48.3711
267	rs62261725	G	A	Waist circumference || id:ukb-b-9405	3	85898626	Cerebral aneurysm (nonruptured), Cerebral aneurysm (subarachnoid hemorrhage)	-0.0148698	0.326101	6.70039e-15	0.00190872	462166	0.000131302	60.6909
268	rs6493498	C	T	Waist circumference || id:ukb-b-9405	15	51754451	Cerebral aneurysm (nonruptured), Cerebral aneurysm (subarachnoid hemorrhage)	-0.013082	0.54539	4.19952e-13	0.001805	462166	0.000113644	52.5281
269	rs649458	A	T	Waist circumference || id:ukb-b-9405	1	23712528	Cerebral aneurysm (nonruptured), Cerebral aneurysm (subarachnoid hemorrhage)	-0.018179	0.860102	1.50003e-12	0.00256951	462166	0.000108291	50.0538
270	rs6536575	C	T	Waist circumference || id:ukb-b-9405	4	162091639	Cerebral aneurysm (nonruptured), Cerebral aneurysm (subarachnoid hemorrhage)	0.0108432	0.51907	1.40001e-09	0.00178995	462166	7.93964e-05	36.6971
271	rs6551304	G	A	Waist circumference || id:ukb-b-9405	3	88306596	Cerebral aneurysm (nonruptured), Cerebral aneurysm (subarachnoid hemorrhage)	0.016827	0.831916	2.09991e-12	0.00239416	462166	0.000106872	49.3975
272	rs6567160	C	T	Waist circumference || id:ukb-b-9405	18	57829135	Cerebral aneurysm (nonruptured), Cerebral aneurysm (subarachnoid hemorrhage)	0.0451644	0.232725	7.19449e-101	0.00211824	462166	0.000982691	454.611
273	rs6575340	A	G	Waist circumference || id:ukb-b-9405	14	94023972	Cerebral aneurysm (nonruptured), Cerebral aneurysm (subarachnoid hemorrhage)	0.0161584	0.636022	4.60045e-18	0.00186502	462166	0.000162391	75.0633
274	rs6669341	G	A	Waist circumference || id:ukb-b-9405	1	47678458	Cerebral aneurysm (nonruptured), Cerebral aneurysm (subarachnoid hemorrhage)	-0.0125214	0.58271	4.49987e-12	0.0018097	462166	0.000103574	47.873
275	rs6682438	C	T	Waist circumference || id:ukb-b-9405	1	33784146	Cerebral aneurysm (nonruptured), Cerebral aneurysm (subarachnoid hemorrhage)	0.0124771	0.673097	5.40008e-11	0.00190203	462166	9.3101e-05	43.0319
276	rs6693294	G	A	Waist circumference || id:ukb-b-9405	1	49879122	Cerebral aneurysm (nonruptured), Cerebral aneurysm (subarachnoid hemorrhage)	-0.0170126	0.688535	1.10002e-18	0.00192843	462166	0.000168369	77.8273
277	rs6739755	G	A	Waist circumference || id:ukb-b-9405	2	59330227	Cerebral aneurysm (nonruptured), Cerebral aneurysm (subarachnoid hemorrhage)	-0.0159241	0.603358	3.10027e-18	0.00182885	462166	0.000164015	75.8144
278	rs67609008	C	T	Waist circumference || id:ukb-b-9405	10	126640936	Cerebral aneurysm (nonruptured), Cerebral aneurysm (subarachnoid hemorrhage)	0.011102	0.283612	2.5e-08	0.00199233	462166	6.7182e-05	31.0512
279	rs67632512	A	C	Waist circumference || id:ukb-b-9405	5	92251840	Cerebral aneurysm (nonruptured), Cerebral aneurysm (subarachnoid hemorrhage)	0.0165927	0.117046	3.79997e-09	0.00281561	462166	7.51378e-05	34.7286
280	rs6791983	A	C	Waist circumference || id:ukb-b-9405	3	25111890	Cerebral aneurysm (nonruptured), Cerebral aneurysm (subarachnoid hemorrhage)	0.0123148	0.750006	2.30001e-09	0.00205988	462166	7.73285e-05	35.7412
281	rs6799080	A	G	Waist circumference || id:ukb-b-9405	3	81905591	Cerebral aneurysm (nonruptured), Cerebral aneurysm (subarachnoid hemorrhage)	0.0102307	0.353391	4.30002e-08	0.00186721	462166	6.49528e-05	30.0208
282	rs6846041	G	C	Waist circumference || id:ukb-b-9405	4	18477030	Cerebral aneurysm (nonruptured), Cerebral aneurysm (subarachnoid hemorrhage)	0.0123073	0.320508	1.29999e-10	0.00191467	462166	8.93925e-05	41.3177
283	rs6849518	T	C	Waist circumference || id:ukb-b-9405	4	20120274	Cerebral aneurysm (nonruptured), Cerebral aneurysm (subarachnoid hemorrhage)	0.0218636	0.12428	7.10068e-16	0.00270973	462166	0.000140842	65.1013
284	rs6938973	C	T	Waist circumference || id:ukb-b-9405	6	98421721	Cerebral aneurysm (nonruptured), Cerebral aneurysm (subarachnoid hemorrhage)	0.0120106	0.601488	4.90004e-11	0.001827	462166	9.35005e-05	43.2166
285	rs7034554	G	A	Waist circumference || id:ukb-b-9405	9	37081301	Cerebral aneurysm (nonruptured), Cerebral aneurysm (subarachnoid hemorrhage)	-0.0112644	0.373813	1.09999e-09	0.00184813	462166	8.03745e-05	37.1492
286	rs703984	C	G	Waist circumference || id:ukb-b-9405	10	80941417	Cerebral aneurysm (nonruptured), Cerebral aneurysm (subarachnoid hemorrhage)	-0.011472	0.414809	2.90001e-10	0.00181967	462166	8.59919e-05	39.7458
287	rs704061	C	T	Waist circumference || id:ukb-b-9405	12	89771903	Cerebral aneurysm (nonruptured), Cerebral aneurysm (subarachnoid hemorrhage)	0.0146223	0.455057	4.00037e-16	0.00179659	462166	0.000143309	66.2417
288	rs7070670	T	C	Waist circumference || id:ukb-b-9405	10	61842645	Cerebral aneurysm (nonruptured), Cerebral aneurysm (subarachnoid hemorrhage)	-0.0120318	0.327941	3.50002e-10	0.00191737	462166	8.5195e-05	39.3774
289	rs7115013	T	C	Waist circumference || id:ukb-b-9405	11	43934592	Cerebral aneurysm (nonruptured), Cerebral aneurysm (subarachnoid hemorrhage)	-0.0106394	0.442738	3.69999e-09	0.00180461	462166	7.52033e-05	34.7589
290	rs7132908	A	G	Waist circumference || id:ukb-b-9405	12	50263148	Cerebral aneurysm (nonruptured), Cerebral aneurysm (subarachnoid hemorrhage)	0.0215129	0.384454	1.39991e-31	0.00183998	462166	0.000295696	136.7
291	rs71495038	A	G	Waist circumference || id:ukb-b-9405	10	33971383	Cerebral aneurysm (nonruptured), Cerebral aneurysm (subarachnoid hemorrhage)	0.0223778	0.076924	2.60016e-11	0.00335663	462166	9.61586e-05	44.4453
292	rs7169847	T	G	Waist circumference || id:ukb-b-9405	15	95272920	Cerebral aneurysm (nonruptured), Cerebral aneurysm (subarachnoid hemorrhage)	-0.0102703	0.635678	3.79997e-08	0.00186771	462166	6.54216e-05	30.2375
293	rs7171864	A	G	Waist circumference || id:ukb-b-9405	15	73227249	Cerebral aneurysm (nonruptured), Cerebral aneurysm (subarachnoid hemorrhage)	0.0128894	0.660202	1.10002e-11	0.00189898	462166	9.96743e-05	46.0705
294	rs7206608	G	C	Waist circumference || id:ukb-b-9405	16	82872628	Cerebral aneurysm (nonruptured), Cerebral aneurysm (subarachnoid hemorrhage)	0.0120004	0.321623	3.79997e-10	0.00191641	462166	8.48359e-05	39.2114
295	rs7218014	C	T	Waist circumference || id:ukb-b-9405	17	65832016	Cerebral aneurysm (nonruptured), Cerebral aneurysm (subarachnoid hemorrhage)	0.0224089	0.197315	2.70023e-23	0.00225393	462166	0.00021383	98.8458
296	rs7259070	C	T	Waist circumference || id:ukb-b-9405	19	47562509	Cerebral aneurysm (nonruptured), Cerebral aneurysm (subarachnoid hemorrhage)	0.0153811	0.596078	6.59933e-17	0.00184133	462166	0.000150955	69.7766
297	rs72617140	C	A	Waist circumference || id:ukb-b-9405	2	229019109	Cerebral aneurysm (nonruptured), Cerebral aneurysm (subarachnoid hemorrhage)	0.0152073	0.213903	2.99985e-12	0.00217889	462166	0.000105388	48.7115
298	rs72618637	A	T	Waist circumference || id:ukb-b-9405	2	48953979	Cerebral aneurysm (nonruptured), Cerebral aneurysm (subarachnoid hemorrhage)	-0.0129811	0.189431	2.1e-08	0.00231667	462166	6.79309e-05	31.3973
299	rs72634826	A	G	Waist circumference || id:ukb-b-9405	1	1601052	Cerebral aneurysm (nonruptured), Cerebral aneurysm (subarachnoid hemorrhage)	-0.0148957	0.259865	5.40008e-13	0.00206456	462166	0.000112621	52.0553
300	rs72892910	T	G	Waist circumference || id:ukb-b-9405	6	50816887	Cerebral aneurysm (nonruptured), Cerebral aneurysm (subarachnoid hemorrhage)	0.0301404	0.172259	5.19996e-37	0.00237148	462166	0.000349389	161.531
301	rs72959041	A	G	Waist circumference || id:ukb-b-9405	6	127454893	Cerebral aneurysm (nonruptured), Cerebral aneurysm (subarachnoid hemorrhage)	0.0302176	0.049136	5.70033e-13	0.00419212	462166	0.00011241	51.9578
302	rs72976986	A	G	Waist circumference || id:ukb-b-9405	19	4050424	Cerebral aneurysm (nonruptured), Cerebral aneurysm (subarachnoid hemorrhage)	-0.0157587	0.190131	7.8001e-12	0.00230334	462166	0.00010127	46.8083
303	rs73052033	C	T	Waist circumference || id:ukb-b-9405	3	185828465	Cerebral aneurysm (nonruptured), Cerebral aneurysm (subarachnoid hemorrhage)	-0.0210096	0.184916	7.89951e-20	0.00230513	462166	0.000179709	83.0697
304	rs73068448	T	C	Waist circumference || id:ukb-b-9405	7	26385763	Cerebral aneurysm (nonruptured), Cerebral aneurysm (subarachnoid hemorrhage)	-0.0153436	0.170691	2e-10	0.00241309	462166	8.74725e-05	40.4302
305	rs73142879	T	C	Waist circumference || id:ukb-b-9405	20	51195932	Cerebral aneurysm (nonruptured), Cerebral aneurysm (subarachnoid hemorrhage)	-0.0241942	0.192309	2.80027e-26	0.00228107	462166	0.000243356	112.498
306	rs7324067	C	T	Waist circumference || id:ukb-b-9405	13	65484906	Cerebral aneurysm (nonruptured), Cerebral aneurysm (subarachnoid hemorrhage)	0.0121297	0.761254	7.69999e-09	0.00210064	462166	7.21386e-05	33.3423
307	rs735033	G	A	Waist circumference || id:ukb-b-9405	12	97550852	Cerebral aneurysm (nonruptured), Cerebral aneurysm (subarachnoid hemorrhage)	-0.0102658	0.605139	2.5e-08	0.00184312	462166	6.71199e-05	31.0225
308	rs7372674	A	C	Waist circumference || id:ukb-b-9405	3	196149165	Cerebral aneurysm (nonruptured), Cerebral aneurysm (subarachnoid hemorrhage)	0.0118947	0.357239	1.7e-10	0.00186339	462166	8.81583e-05	40.7472
309	rs7377083	A	C	Waist circumference || id:ukb-b-9405	4	102708997	Cerebral aneurysm (nonruptured), Cerebral aneurysm (subarachnoid hemorrhage)	0.0143396	0.431061	3.19963e-15	0.00181913	462166	0.000134428	62.1362
310	rs73985439	C	A	Waist circumference || id:ukb-b-9405	2	212299249	Cerebral aneurysm (nonruptured), Cerebral aneurysm (subarachnoid hemorrhage)	0.0124046	0.307294	1.6e-10	0.00193905	462166	8.85424e-05	40.9247
311	rs74395133	C	T	Waist circumference || id:ukb-b-9405	3	61163455	Cerebral aneurysm (nonruptured), Cerebral aneurysm (subarachnoid hemorrhage)	-0.0162995	0.133535	6.59994e-10	0.00263949	462166	8.25039e-05	38.1335
312	rs7442885	G	C	Waist circumference || id:ukb-b-9405	5	87682877	Cerebral aneurysm (nonruptured), Cerebral aneurysm (subarachnoid hemorrhage)	-0.0204724	0.214033	6.79986e-21	0.00218339	462166	0.000190193	87.917
313	rs7498044	A	G	Waist circumference || id:ukb-b-9405	15	92573639	Cerebral aneurysm (nonruptured), Cerebral aneurysm (subarachnoid hemorrhage)	-0.0151498	0.217312	4.90004e-12	0.00219298	462166	0.000103253	47.7246
314	rs7498665	G	A	Waist circumference || id:ukb-b-9405	16	28883241	Cerebral aneurysm (nonruptured), Cerebral aneurysm (subarachnoid hemorrhage)	0.026616	0.399688	4.90004e-48	0.00182769	462166	0.000458652	212.07
315	rs75035127	G	A	Waist circumference || id:ukb-b-9405	1	174973726	Cerebral aneurysm (nonruptured), Cerebral aneurysm (subarachnoid hemorrhage)	-0.0333436	0.030399	1.5e-10	0.0052036	462166	8.88343e-05	41.0597
316	rs7519259	A	G	Waist circumference || id:ukb-b-9405	1	66434743	Cerebral aneurysm (nonruptured), Cerebral aneurysm (subarachnoid hemorrhage)	0.0126703	0.528392	1.69981e-12	0.00179634	462166	0.000107635	49.7502
317	rs7537581	A	C	Waist circumference || id:ukb-b-9405	1	2725475	Cerebral aneurysm (nonruptured), Cerebral aneurysm (subarachnoid hemorrhage)	0.0107362	0.531758	2.59998e-09	0.00180248	462166	7.67589e-05	35.4779
318	rs7539903	A	T	Waist circumference || id:ukb-b-9405	1	209208033	Cerebral aneurysm (nonruptured), Cerebral aneurysm (subarachnoid hemorrhage)	-0.0107184	0.615583	5.30005e-09	0.00183572	462166	7.37593e-05	34.0914
319	rs756717	A	G	Waist circumference || id:ukb-b-9405	16	72996162	Cerebral aneurysm (nonruptured), Cerebral aneurysm (subarachnoid hemorrhage)	-0.0107152	0.399071	6.80002e-09	0.00184896	462166	7.26634e-05	33.5849
320	rs76040172	A	G	Waist circumference || id:ukb-b-9405	21	46488959	Cerebral aneurysm (nonruptured), Cerebral aneurysm (subarachnoid hemorrhage)	-0.0294934	0.053933	1.50003e-13	0.00399143	462166	0.000118125	54.5998
321	rs76286777	C	T	Waist circumference || id:ukb-b-9405	2	25195577	Cerebral aneurysm (nonruptured), Cerebral aneurysm (subarachnoid hemorrhage)	0.0234759	0.217783	1.80011e-27	0.0021623	462166	0.000254979	117.872
322	rs7630382	T	C	Waist circumference || id:ukb-b-9405	3	85111108	Cerebral aneurysm (nonruptured), Cerebral aneurysm (subarachnoid hemorrhage)	0.013362	0.531552	9.30037e-14	0.00179336	462166	0.000120104	55.5145
323	rs765876	G	A	Waist circumference || id:ukb-b-9405	6	143185891	Cerebral aneurysm (nonruptured), Cerebral aneurysm (subarachnoid hemorrhage)	-0.00980862	0.489495	4.09996e-08	0.00178785	462166	6.51219e-05	30.099
324	rs76895963	G	T	Waist circumference || id:ukb-b-9405	12	4384844	Cerebral aneurysm (nonruptured), Cerebral aneurysm (subarachnoid hemorrhage)	0.0484187	0.020689	2.80027e-12	0.00693063	462166	0.000105593	48.8066
325	rs7707394	A	G	Waist circumference || id:ukb-b-9405	5	74472939	Cerebral aneurysm (nonruptured), Cerebral aneurysm (subarachnoid hemorrhage)	-0.0167827	0.357264	2.09991e-19	0.00186285	462166	0.000175588	81.1645
326	rs7708584	G	A	Waist circumference || id:ukb-b-9405	5	153543466	Cerebral aneurysm (nonruptured), Cerebral aneurysm (subarachnoid hemorrhage)	-0.0121976	0.572375	1.39991e-11	0.00180534	462166	9.8762e-05	45.6487
327	rs77165542	T	C	Waist circumference || id:ukb-b-9405	2	430975	Cerebral aneurysm (nonruptured), Cerebral aneurysm (subarachnoid hemorrhage)	-0.0700663	0.035495	9.8992e-47	0.00488088	462166	0.000445688	206.073
328	rs7752202	T	C	Waist circumference || id:ukb-b-9405	6	33389603	Cerebral aneurysm (nonruptured), Cerebral aneurysm (subarachnoid hemorrhage)	0.0177008	0.145139	2.70023e-12	0.00253183	462166	0.000105748	48.8782
329	rs7755574	T	G	Waist circumference || id:ukb-b-9405	6	153364643	Cerebral aneurysm (nonruptured), Cerebral aneurysm (subarachnoid hemorrhage)	0.010917	0.282559	3.89996e-08	0.00198683	462166	6.53219e-05	30.1914
330	rs784257	C	T	Waist circumference || id:ukb-b-9405	18	53397199	Cerebral aneurysm (nonruptured), Cerebral aneurysm (subarachnoid hemorrhage)	0.0161785	0.812569	2.29985e-12	0.00230615	462166	0.000106477	49.2152
331	rs7845090	A	G	Waist circumference || id:ukb-b-9405	8	73449940	Cerebral aneurysm (nonruptured), Cerebral aneurysm (subarachnoid hemorrhage)	-0.0195133	0.709022	6.29941e-23	0.00197942	462166	0.000210231	97.1815
332	rs7925100	A	G	Waist circumference || id:ukb-b-9405	11	118941596	Cerebral aneurysm (nonruptured), Cerebral aneurysm (subarachnoid hemorrhage)	0.0140407	0.396115	1.69981e-14	0.00182953	462166	0.000127422	58.8975
333	rs7933085	G	A	Waist circumference || id:ukb-b-9405	11	130796248	Cerebral aneurysm (nonruptured), Cerebral aneurysm (subarachnoid hemorrhage)	0.0108889	0.507544	1.40001e-09	0.00179888	462166	7.92741e-05	36.6405
334	rs7952436	T	C	Waist circumference || id:ukb-b-9405	11	67024534	Cerebral aneurysm (nonruptured), Cerebral aneurysm (subarachnoid hemorrhage)	-0.0289945	0.081988	5.90065e-19	0.00326001	462166	0.000171128	79.1027
335	rs7966251	A	G	Waist circumference || id:ukb-b-9405	12	103731395	Cerebral aneurysm (nonruptured), Cerebral aneurysm (subarachnoid hemorrhage)	-0.0115986	0.255065	1.7e-08	0.00205522	462166	6.89075e-05	31.8488
336	rs8013377	C	A	Waist circumference || id:ukb-b-9405	14	25934244	Cerebral aneurysm (nonruptured), Cerebral aneurysm (subarachnoid hemorrhage)	-0.0166104	0.269606	1.9002e-16	0.002018	462166	0.000146574	67.751
337	rs8024137	T	A	Waist circumference || id:ukb-b-9405	15	35837297	Cerebral aneurysm (nonruptured), Cerebral aneurysm (subarachnoid hemorrhage)	0.0136852	0.848193	4.60002e-08	0.00250296	462166	6.46798e-05	29.8946
338	rs80243702	A	G	Waist circumference || id:ukb-b-9405	15	53163603	Cerebral aneurysm (nonruptured), Cerebral aneurysm (subarachnoid hemorrhage)	0.0151663	0.160621	6.69993e-10	0.00245648	462166	8.24706e-05	38.1181
339	rs8078135	T	C	Waist circumference || id:ukb-b-9405	17	21268583	Cerebral aneurysm (nonruptured), Cerebral aneurysm (subarachnoid hemorrhage)	-0.0101458	0.489933	1.6e-08	0.00179655	462166	6.90027e-05	31.8928
340	rs8097672	T	A	Waist circumference || id:ukb-b-9405	18	1839601	Cerebral aneurysm (nonruptured), Cerebral aneurysm (subarachnoid hemorrhage)	0.0167802	0.145231	5.00035e-11	0.00255407	462166	9.33878e-05	43.1645
341	rs8112818	G	A	Waist circumference || id:ukb-b-9405	19	18812785	Cerebral aneurysm (nonruptured), Cerebral aneurysm (subarachnoid hemorrhage)	-0.0159195	0.400336	3.80014e-18	0.00183308	462166	0.000163165	75.4213
342	rs815163	C	T	Waist circumference || id:ukb-b-9405	1	190294726	Cerebral aneurysm (nonruptured), Cerebral aneurysm (subarachnoid hemorrhage)	-0.0131383	0.563195	2.70023e-13	0.00179812	462166	0.000115503	53.3874
343	rs8192675	C	T	Waist circumference || id:ukb-b-9405	3	170724883	Cerebral aneurysm (nonruptured), Cerebral aneurysm (subarachnoid hemorrhage)	0.0159923	0.288645	4.49987e-16	0.00196858	462166	0.000142776	65.9954
344	rs852042	G	A	Waist circumference || id:ukb-b-9405	20	17091233	Cerebral aneurysm (nonruptured), Cerebral aneurysm (subarachnoid hemorrhage)	-0.0115951	0.758579	2.99999e-08	0.00209164	462166	6.64888e-05	30.7308
345	rs852983	A	G	Waist circumference || id:ukb-b-9405	5	142712064	Cerebral aneurysm (nonruptured), Cerebral aneurysm (subarachnoid hemorrhage)	-0.00983151	0.459562	4.20001e-08	0.00179325	462166	6.50328e-05	30.0578
346	rs862227	G	A	Waist circumference || id:ukb-b-9405	16	73602926	Cerebral aneurysm (nonruptured), Cerebral aneurysm (subarachnoid hemorrhage)	-0.0109798	0.457951	8.79995e-10	0.00179141	462166	8.12766e-05	37.5662
347	rs862320	T	C	Waist circumference || id:ukb-b-9405	16	69651866	Cerebral aneurysm (nonruptured), Cerebral aneurysm (subarachnoid hemorrhage)	-0.0180264	0.409625	4.40048e-23	0.0018218	462166	0.0002118	97.9072
348	rs876605	G	A	Waist circumference || id:ukb-b-9405	5	77801359	Cerebral aneurysm (nonruptured), Cerebral aneurysm (subarachnoid hemorrhage)	-0.0111634	0.739809	4.20001e-08	0.00203598	462166	6.50459e-05	30.0638
349	rs879620	T	C	Waist circumference || id:ukb-b-9405	16	4015729	Cerebral aneurysm (nonruptured), Cerebral aneurysm (subarachnoid hemorrhage)	0.0194431	0.613194	4.90004e-26	0.00184223	462166	0.000240958	111.389
350	rs883403	C	T	Waist circumference || id:ukb-b-9405	7	99047978	Cerebral aneurysm (nonruptured), Cerebral aneurysm (subarachnoid hemorrhage)	-0.0176676	0.154427	9.49948e-13	0.00247511	462166	0.000110235	50.9524
351	rs894736	G	A	Waist circumference || id:ukb-b-9405	12	54418166	Cerebral aneurysm (nonruptured), Cerebral aneurysm (subarachnoid hemorrhage)	0.0157371	0.362765	3.59998e-17	0.00186806	462166	0.000153533	70.9685
352	rs923994	G	A	Waist circumference || id:ukb-b-9405	4	67802992	Cerebral aneurysm (nonruptured), Cerebral aneurysm (subarachnoid hemorrhage)	-0.0130094	0.783206	2.19999e-09	0.0021745	462166	7.74398e-05	35.7926
353	rs9289630	C	G	Waist circumference || id:ukb-b-9405	3	141178670	Cerebral aneurysm (nonruptured), Cerebral aneurysm (subarachnoid hemorrhage)	0.0144758	0.389039	3.50026e-15	0.00183898	462166	0.000134053	61.9625
354	rs9294260	A	G	Waist circumference || id:ukb-b-9405	6	83433228	Cerebral aneurysm (nonruptured), Cerebral aneurysm (subarachnoid hemorrhage)	0.0131781	0.476584	2.39994e-13	0.00179925	462166	0.000116058	53.6439
355	rs9308964	T	C	Waist circumference || id:ukb-b-9405	2	35436262	Cerebral aneurysm (nonruptured), Cerebral aneurysm (subarachnoid hemorrhage)	-0.0099592	0.565114	3.50002e-08	0.00180578	462166	6.58101e-05	30.4171
356	rs9316661	C	T	Waist circumference || id:ukb-b-9405	13	54354615	Cerebral aneurysm (nonruptured), Cerebral aneurysm (subarachnoid hemorrhage)	-0.0156101	0.801292	3.80014e-12	0.00224739	462166	0.000104379	48.245
357	rs9370243	T	G	Waist circumference || id:ukb-b-9405	6	53789830	Cerebral aneurysm (nonruptured), Cerebral aneurysm (subarachnoid hemorrhage)	0.0195525	0.082226	1.89998e-09	0.00325673	462166	7.79847e-05	36.0445
358	rs9378676	C	A	Waist circumference || id:ukb-b-9405	6	2064264	Cerebral aneurysm (nonruptured), Cerebral aneurysm (subarachnoid hemorrhage)	0.0130316	0.234005	7.00003e-10	0.00211353	462166	8.22517e-05	38.0169
359	rs945211	C	G	Waist circumference || id:ukb-b-9405	1	32191798	Cerebral aneurysm (nonruptured), Cerebral aneurysm (subarachnoid hemorrhage)	0.0100787	0.615598	4.09996e-08	0.0018363	462166	6.51772e-05	30.1245
360	rs9478496	C	T	Waist circumference || id:ukb-b-9405	6	154333183	Cerebral aneurysm (nonruptured), Cerebral aneurysm (subarachnoid hemorrhage)	0.0145491	0.164212	1.89998e-09	0.00242098	462166	7.81372e-05	36.115
361	rs9568867	A	G	Waist circumference || id:ukb-b-9405	13	54107352	Cerebral aneurysm (nonruptured), Cerebral aneurysm (subarachnoid hemorrhage)	0.022614	0.129253	4.19952e-17	0.00268971	462166	0.000152925	70.6874
362	rs9584870	C	T	Waist circumference || id:ukb-b-9405	13	99245866	Cerebral aneurysm (nonruptured), Cerebral aneurysm (subarachnoid hemorrhage)	-0.0108139	0.366117	1.09999e-08	0.00189234	462166	7.06542e-05	32.6561
363	rs9654453	C	T	Waist circumference || id:ukb-b-9405	5	299621	Cerebral aneurysm (nonruptured), Cerebral aneurysm (subarachnoid hemorrhage)	0.0170405	0.129259	1.7e-10	0.00266903	462166	8.81904e-05	40.762
364	rs9673839	G	A	Waist circumference || id:ukb-b-9405	16	76895693	Cerebral aneurysm (nonruptured), Cerebral aneurysm (subarachnoid hemorrhage)	0.0109063	0.490971	1.29999e-09	0.00179863	462166	7.95497e-05	36.7679
365	rs9814758	G	T	Waist circumference || id:ukb-b-9405	3	123062657	Cerebral aneurysm (nonruptured), Cerebral aneurysm (subarachnoid hemorrhage)	-0.0111552	0.355886	2.69998e-09	0.00187521	462166	7.65638e-05	35.3878
366	rs9835772	T	A	Waist circumference || id:ukb-b-9405	3	85766025	Cerebral aneurysm (nonruptured), Cerebral aneurysm (subarachnoid hemorrhage)	0.0121296	0.243635	5.60003e-09	0.00208107	462166	7.35004e-05	33.9717
367	rs9843653	C	T	Waist circumference || id:ukb-b-9405	3	49920571	Cerebral aneurysm (nonruptured), Cerebral aneurysm (subarachnoid hemorrhage)	0.0195793	0.511657	6.70039e-28	0.00178819	462166	0.000259332	119.885
368	rs9888533	T	C	Waist circumference || id:ukb-b-9405	13	107854612	Cerebral aneurysm (nonruptured), Cerebral aneurysm (subarachnoid hemorrhage)	0.0108325	0.538081	2.99999e-09	0.00182556	462166	7.61788e-05	35.2098
369	rs9902846	T	C	Waist circumference || id:ukb-b-9405	17	4040774	Cerebral aneurysm (nonruptured), Cerebral aneurysm (subarachnoid hemorrhage)	0.0133756	0.316036	4.19952e-12	0.00192994	462166	0.000103919	48.0327
370	rs9916444	G	C	Waist circumference || id:ukb-b-9405	17	42313512	Cerebral aneurysm (nonruptured), Cerebral aneurysm (subarachnoid hemorrhage)	0.0114738	0.34174	1.29999e-09	0.0018902	462166	7.97198e-05	36.8466
371	rs9926784	C	T	Waist circumference || id:ukb-b-9405	16	19941968	Cerebral aneurysm (nonruptured), Cerebral aneurysm (subarachnoid hemorrhage)	-0.0132587	0.184548	8.70001e-09	0.00230452	462166	7.16163e-05	33.1008

## Sheet: S8
Table S8 Instrumental SNPs from hypertension GWAS.
id	SNP	effect_allele.exposure	other_allele.exposure	exposure	chr.exposure	pos.exposure	outcome	beta.exposure	eaf.exposure	se.exposure	pval.exposure	samplesize.exposure	R2	F
1	rs10245376	T	G	Diagnoses - secondary ICD10: I10 Essential (primary) hypertension || id:ukb-b-12493	7	7272368	Cerebral aneurysm (nonruptured), Cerebral aneurysm (subarachnoid hemorrhage)	0.00580593	0.155336	0.000919677	2.69998e-10	463010	8.60687e-05	39.8539
2	rs10749409	G	C	Diagnoses - secondary ICD10: I10 Essential (primary) hypertension || id:ukb-b-12493	10	122976566	Cerebral aneurysm (nonruptured), Cerebral aneurysm (subarachnoid hemorrhage)	-0.00473099	0.684325	0.000717266	4.19952e-11	463010	9.39534e-05	43.5053
3	rs1077394	T	C	Diagnoses - secondary ICD10: I10 Essential (primary) hypertension || id:ukb-b-12493	6	31610384	Cerebral aneurysm (nonruptured), Cerebral aneurysm (subarachnoid hemorrhage)	0.0041629	0.672304	0.000709324	4.39997e-09	463010	7.43841e-05	34.443
4	rs10804330	C	T	Diagnoses - secondary ICD10: I10 Essential (primary) hypertension || id:ukb-b-12493	2	227185749	Cerebral aneurysm (nonruptured), Cerebral aneurysm (subarachnoid hemorrhage)	-0.00405057	0.431675	0.00067765	2.30001e-09	463010	7.71609e-05	35.7289
5	rs11191559	T	C	Diagnoses - secondary ICD10: I10 Essential (primary) hypertension || id:ukb-b-12493	10	104867686	Cerebral aneurysm (nonruptured), Cerebral aneurysm (subarachnoid hemorrhage)	-0.0077192	0.07762	0.00124218	5.19996e-10	463010	8.33967e-05	38.6166
6	rs11604462	A	G	Diagnoses - secondary ICD10: I10 Essential (primary) hypertension || id:ukb-b-12493	11	65551648	Cerebral aneurysm (nonruptured), Cerebral aneurysm (subarachnoid hemorrhage)	0.00441834	0.343347	0.000700185	2.80001e-10	463010	8.59934e-05	39.819
7	rs11801879	C	T	Diagnoses - secondary ICD10: I10 Essential (primary) hypertension || id:ukb-b-12493	1	11928819	Cerebral aneurysm (nonruptured), Cerebral aneurysm (subarachnoid hemorrhage)	-0.00760518	0.088418	0.00117836	1.09999e-10	463010	8.99567e-05	41.6544
8	rs12258967	G	C	Diagnoses - secondary ICD10: I10 Essential (primary) hypertension || id:ukb-b-12493	10	18727959	Cerebral aneurysm (nonruptured), Cerebral aneurysm (subarachnoid hemorrhage)	-0.00503873	0.299316	0.000727902	4.40048e-12	463010	0.000103481	47.9175
9	rs12263737	A	G	Diagnoses - secondary ICD10: I10 Essential (primary) hypertension || id:ukb-b-12493	10	96044913	Cerebral aneurysm (nonruptured), Cerebral aneurysm (subarachnoid hemorrhage)	-0.00440961	0.271095	0.000748548	3.79997e-09	463010	7.49442e-05	34.7024
10	rs12360772	A	G	Diagnoses - secondary ICD10: I10 Essential (primary) hypertension || id:ukb-b-12493	11	1899962	Cerebral aneurysm (nonruptured), Cerebral aneurysm (subarachnoid hemorrhage)	0.00580045	0.186914	0.000859047	1.50003e-11	463010	9.84592e-05	45.5919
11	rs12656497	C	T	Diagnoses - secondary ICD10: I10 Essential (primary) hypertension || id:ukb-b-12493	5	32831939	Cerebral aneurysm (nonruptured), Cerebral aneurysm (subarachnoid hemorrhage)	0.0053786	0.596328	0.000678572	2.29985e-15	463010	0.000135674	62.8268
12	rs1275985	T	C	Diagnoses - secondary ICD10: I10 Essential (primary) hypertension || id:ukb-b-12493	2	26911745	Cerebral aneurysm (nonruptured), Cerebral aneurysm (subarachnoid hemorrhage)	-0.00621895	0.617253	0.000685911	1.20005e-19	463010	0.000177513	82.2047
13	rs12762222	C	T	Diagnoses - secondary ICD10: I10 Essential (primary) hypertension || id:ukb-b-12493	10	107289232	Cerebral aneurysm (nonruptured), Cerebral aneurysm (subarachnoid hemorrhage)	0.0134877	0.01942	0.00244222	3.29997e-08	463010	6.58699e-05	30.5003
14	rs12932686	C	T	Diagnoses - secondary ICD10: I10 Essential (primary) hypertension || id:ukb-b-12493	16	51759252	Cerebral aneurysm (nonruptured), Cerebral aneurysm (subarachnoid hemorrhage)	0.00389659	0.413548	0.000677037	8.60003e-09	463010	7.15358e-05	33.124
15	rs13125101	A	G	Diagnoses - secondary ICD10: I10 Essential (primary) hypertension || id:ukb-b-12493	4	81174592	Cerebral aneurysm (nonruptured), Cerebral aneurysm (subarachnoid hemorrhage)	0.00955196	0.29184	0.000733784	9.70063e-39	463010	0.000365847	169.452
16	rs1327235	G	A	Diagnoses - secondary ICD10: I10 Essential (primary) hypertension || id:ukb-b-12493	20	10969030	Cerebral aneurysm (nonruptured), Cerebral aneurysm (subarachnoid hemorrhage)	0.00429115	0.476253	0.000667351	1.29999e-10	463010	8.92914e-05	41.3463
17	rs167479	T	G	Diagnoses - secondary ICD10: I10 Essential (primary) hypertension || id:ukb-b-12493	19	11526765	Cerebral aneurysm (nonruptured), Cerebral aneurysm (subarachnoid hemorrhage)	-0.0058173	0.472463	0.000666621	2.60016e-18	463010	0.000164446	76.1523
18	rs16948048	G	A	Diagnoses - secondary ICD10: I10 Essential (primary) hypertension || id:ukb-b-12493	17	47440466	Cerebral aneurysm (nonruptured), Cerebral aneurysm (subarachnoid hemorrhage)	0.00429544	0.366921	0.000691113	5.1e-10	463010	8.34239e-05	38.6292
19	rs17035646	A	G	Diagnoses - secondary ICD10: I10 Essential (primary) hypertension || id:ukb-b-12493	1	10796547	Cerebral aneurysm (nonruptured), Cerebral aneurysm (subarachnoid hemorrhage)	0.00607011	0.337161	0.000708376	1e-17	463010	0.000158565	73.4283
20	rs17558745	T	C	Diagnoses - secondary ICD10: I10 Essential (primary) hypertension || id:ukb-b-12493	1	218548521	Cerebral aneurysm (nonruptured), Cerebral aneurysm (subarachnoid hemorrhage)	0.00399348	0.311877	0.000721776	3.2e-08	463010	6.61118e-05	30.6123
21	rs1870735	G	C	Diagnoses - secondary ICD10: I10 Essential (primary) hypertension || id:ukb-b-12493	7	155744303	Cerebral aneurysm (nonruptured), Cerebral aneurysm (subarachnoid hemorrhage)	-0.00368047	0.548152	0.000674799	4.90004e-08	463010	6.4245e-05	29.7479
22	rs1918898	T	C	Diagnoses - secondary ICD10: I10 Essential (primary) hypertension || id:ukb-b-12493	2	188100639	Cerebral aneurysm (nonruptured), Cerebral aneurysm (subarachnoid hemorrhage)	-0.00396663	0.356125	0.000697055	1.29999e-08	463010	6.9934e-05	32.3823
23	rs2003476	C	T	Diagnoses - secondary ICD10: I10 Essential (primary) hypertension || id:ukb-b-12493	19	18806668	Cerebral aneurysm (nonruptured), Cerebral aneurysm (subarachnoid hemorrhage)	-0.00399459	0.405754	0.000682021	4.70002e-09	463010	7.40843e-05	34.3042
24	rs2643826	T	C	Diagnoses - secondary ICD10: I10 Essential (primary) hypertension || id:ukb-b-12493	3	27562988	Cerebral aneurysm (nonruptured), Cerebral aneurysm (subarachnoid hemorrhage)	0.00493899	0.45231	0.000670806	1.80011e-13	463010	0.000117069	54.2101
25	rs2728624	A	G	Diagnoses - secondary ICD10: I10 Essential (primary) hypertension || id:ukb-b-12493	12	20155052	Cerebral aneurysm (nonruptured), Cerebral aneurysm (subarachnoid hemorrhage)	-0.00458701	0.226934	0.00079658	8.50002e-09	463010	7.16109e-05	33.1588
26	rs2759315	A	C	Diagnoses - secondary ICD10: I10 Essential (primary) hypertension || id:ukb-b-12493	15	81009646	Cerebral aneurysm (nonruptured), Cerebral aneurysm (subarachnoid hemorrhage)	0.00471393	0.44312	0.000670907	2.09991e-12	463010	0.000106612	49.3673
27	rs3184504	C	T	Diagnoses - secondary ICD10: I10 Essential (primary) hypertension || id:ukb-b-12493	12	111884608	Cerebral aneurysm (nonruptured), Cerebral aneurysm (subarachnoid hemorrhage)	-0.0060921	0.517267	0.000665312	5.30029e-20	463010	0.000181057	83.8458
28	rs346078	C	G	Diagnoses - secondary ICD10: I10 Essential (primary) hypertension || id:ukb-b-12493	3	11327840	Cerebral aneurysm (nonruptured), Cerebral aneurysm (subarachnoid hemorrhage)	0.00387229	0.378129	0.000687829	1.79999e-08	463010	6.8447e-05	31.6937
29	rs35184780	G	C	Diagnoses - secondary ICD10: I10 Essential (primary) hypertension || id:ukb-b-12493	17	27928622	Cerebral aneurysm (nonruptured), Cerebral aneurysm (subarachnoid hemorrhage)	0.00389689	0.438777	0.000680343	1e-08	463010	7.08532e-05	32.8079
30	rs35443	C	G	Diagnoses - secondary ICD10: I10 Essential (primary) hypertension || id:ukb-b-12493	12	115552878	Cerebral aneurysm (nonruptured), Cerebral aneurysm (subarachnoid hemorrhage)	-0.00495279	0.381805	0.000684503	4.60045e-13	463010	0.00011306	52.3537
31	rs35587371	A	T	Diagnoses - secondary ICD10: I10 Essential (primary) hypertension || id:ukb-b-12493	10	21878144	Cerebral aneurysm (nonruptured), Cerebral aneurysm (subarachnoid hemorrhage)	0.00481	0.303398	0.00072477	3.19963e-11	463010	9.5117e-05	44.0441
32	rs3735533	C	T	Diagnoses - secondary ICD10: I10 Essential (primary) hypertension || id:ukb-b-12493	7	27245893	Cerebral aneurysm (nonruptured), Cerebral aneurysm (subarachnoid hemorrhage)	0.00877999	0.926702	0.0012761	6.00067e-12	463010	0.000102231	47.3387
33	rs3790604	A	C	Diagnoses - secondary ICD10: I10 Essential (primary) hypertension || id:ukb-b-12493	1	113046879	Cerebral aneurysm (nonruptured), Cerebral aneurysm (subarachnoid hemorrhage)	0.00908223	0.073159	0.00128186	1.39991e-12	463010	0.000108409	50.1998
34	rs3796581	G	A	Diagnoses - secondary ICD10: I10 Essential (primary) hypertension || id:ukb-b-12493	4	156642884	Cerebral aneurysm (nonruptured), Cerebral aneurysm (subarachnoid hemorrhage)	-0.00574699	0.183958	0.000859728	2.29985e-11	463010	9.64998e-05	44.6845
35	rs3821843	A	G	Diagnoses - secondary ICD10: I10 Essential (primary) hypertension || id:ukb-b-12493	3	53558012	Cerebral aneurysm (nonruptured), Cerebral aneurysm (subarachnoid hemorrhage)	0.0046448	0.678977	0.000724649	1.5e-10	463010	8.87258e-05	41.0844
36	rs3918226	T	C	Diagnoses - secondary ICD10: I10 Essential (primary) hypertension || id:ukb-b-12493	7	150690176	Cerebral aneurysm (nonruptured), Cerebral aneurysm (subarachnoid hemorrhage)	0.0101555	0.081012	0.00123821	2.39994e-16	463010	0.000145265	67.2686
37	rs4291	A	T	Diagnoses - secondary ICD10: I10 Essential (primary) hypertension || id:ukb-b-12493	17	61554194	Cerebral aneurysm (nonruptured), Cerebral aneurysm (subarachnoid hemorrhage)	-0.0039207	0.623299	0.000690852	1.40001e-08	463010	6.95563e-05	32.2074
38	rs4412193	G	A	Diagnoses - secondary ICD10: I10 Essential (primary) hypertension || id:ukb-b-12493	6	26338056	Cerebral aneurysm (nonruptured), Cerebral aneurysm (subarachnoid hemorrhage)	-0.00472	0.366882	0.000692322	9.30037e-12	463010	0.000100377	46.48
39	rs55670730	T	A	Diagnoses - secondary ICD10: I10 Essential (primary) hypertension || id:ukb-b-12493	11	43620008	Cerebral aneurysm (nonruptured), Cerebral aneurysm (subarachnoid hemorrhage)	0.0060027	0.110744	0.00107194	2.1e-08	463010	6.77224e-05	31.3582
40	rs55730499	T	C	Diagnoses - secondary ICD10: I10 Essential (primary) hypertension || id:ukb-b-12493	6	161005610	Cerebral aneurysm (nonruptured), Cerebral aneurysm (subarachnoid hemorrhage)	0.0077937	0.079714	0.00123046	2.39999e-10	463010	8.66412e-05	40.119
41	rs56094641	G	A	Diagnoses - secondary ICD10: I10 Essential (primary) hypertension || id:ukb-b-12493	16	53806453	Cerebral aneurysm (nonruptured), Cerebral aneurysm (subarachnoid hemorrhage)	0.0040277	0.404625	0.00067826	2.90001e-09	463010	7.6155e-05	35.2631
42	rs56273825	C	T	Diagnoses - secondary ICD10: I10 Essential (primary) hypertension || id:ukb-b-12493	5	110840889	Cerebral aneurysm (nonruptured), Cerebral aneurysm (subarachnoid hemorrhage)	-0.0134791	0.021882	0.00240449	2.1e-08	463010	6.78666e-05	31.4249
43	rs568546	T	C	Diagnoses - secondary ICD10: I10 Essential (primary) hypertension || id:ukb-b-12493	11	107321156	Cerebral aneurysm (nonruptured), Cerebral aneurysm (subarachnoid hemorrhage)	-0.00522564	0.521082	0.000668889	5.60015e-15	463010	0.000131802	61.0336
44	rs57139556	G	A	Diagnoses - secondary ICD10: I10 Essential (primary) hypertension || id:ukb-b-12493	6	150998511	Cerebral aneurysm (nonruptured), Cerebral aneurysm (subarachnoid hemorrhage)	-0.00772819	0.071572	0.00129089	2.1e-09	463010	7.74022e-05	35.8406
45	rs6026744	T	A	Diagnoses - secondary ICD10: I10 Essential (primary) hypertension || id:ukb-b-12493	20	57742388	Cerebral aneurysm (nonruptured), Cerebral aneurysm (subarachnoid hemorrhage)	0.00835569	0.119013	0.00103214	5.70033e-16	463010	0.000141526	65.5368
46	rs6031435	G	A	Diagnoses - secondary ICD10: I10 Essential (primary) hypertension || id:ukb-b-12493	20	42797358	Cerebral aneurysm (nonruptured), Cerebral aneurysm (subarachnoid hemorrhage)	0.00418812	0.459301	0.000671774	4.49997e-10	463010	8.39392e-05	38.8678
47	rs6108171	T	A	Diagnoses - secondary ICD10: I10 Essential (primary) hypertension || id:ukb-b-12493	20	8635551	Cerebral aneurysm (nonruptured), Cerebral aneurysm (subarachnoid hemorrhage)	-0.00749288	0.247296	0.000775264	4.19952e-22	463010	0.000201707	93.4107
48	rs633185	C	G	Diagnoses - secondary ICD10: I10 Essential (primary) hypertension || id:ukb-b-12493	11	100593538	Cerebral aneurysm (nonruptured), Cerebral aneurysm (subarachnoid hemorrhage)	0.00652925	0.715077	0.00074143	1.29987e-18	463010	0.000167465	77.5505
49	rs6766859	T	C	Diagnoses - secondary ICD10: I10 Essential (primary) hypertension || id:ukb-b-12493	3	138055136	Cerebral aneurysm (nonruptured), Cerebral aneurysm (subarachnoid hemorrhage)	-0.00404117	0.626849	0.000691984	5.19996e-09	463010	7.36546e-05	34.1052
50	rs68096471	A	G	Diagnoses - secondary ICD10: I10 Essential (primary) hypertension || id:ukb-b-12493	19	5175709	Cerebral aneurysm (nonruptured), Cerebral aneurysm (subarachnoid hemorrhage)	-0.00444907	0.269191	0.000751777	3.29997e-09	463010	7.56375e-05	35.0234
51	rs6822044	G	C	Diagnoses - secondary ICD10: I10 Essential (primary) hypertension || id:ukb-b-12493	4	26787745	Cerebral aneurysm (nonruptured), Cerebral aneurysm (subarachnoid hemorrhage)	-0.00421033	0.347199	0.000700993	1.89998e-09	463010	7.79078e-05	36.0747
52	rs6866614	G	A	Diagnoses - secondary ICD10: I10 Essential (primary) hypertension || id:ukb-b-12493	5	131787137	Cerebral aneurysm (nonruptured), Cerebral aneurysm (subarachnoid hemorrhage)	0.00392113	0.576646	0.000679224	7.79992e-09	463010	7.19739e-05	33.3269
53	rs6918911	T	A	Diagnoses - secondary ICD10: I10 Essential (primary) hypertension || id:ukb-b-12493	6	133999752	Cerebral aneurysm (nonruptured), Cerebral aneurysm (subarachnoid hemorrhage)	-0.00824449	0.079876	0.00127656	1.09999e-10	463010	9.00774e-05	41.7103
54	rs6961048	G	C	Diagnoses - secondary ICD10: I10 Essential (primary) hypertension || id:ukb-b-12493	7	27328187	Cerebral aneurysm (nonruptured), Cerebral aneurysm (subarachnoid hemorrhage)	0.00642496	0.101304	0.00110368	5.80003e-09	463010	7.31867e-05	33.8885
55	rs6991641	C	G	Diagnoses - secondary ICD10: I10 Essential (primary) hypertension || id:ukb-b-12493	8	10586860	Cerebral aneurysm (nonruptured), Cerebral aneurysm (subarachnoid hemorrhage)	-0.00468068	0.598329	0.0006864	9.20026e-12	463010	0.000100422	46.5009
56	rs72831345	A	G	Diagnoses - secondary ICD10: I10 Essential (primary) hypertension || id:ukb-b-12493	10	63518748	Cerebral aneurysm (nonruptured), Cerebral aneurysm (subarachnoid hemorrhage)	-0.00958081	0.145089	0.000944429	3.50026e-24	463010	0.000222218	102.912
57	rs7297416	C	A	Diagnoses - secondary ICD10: I10 Essential (primary) hypertension || id:ukb-b-12493	12	54443090	Cerebral aneurysm (nonruptured), Cerebral aneurysm (subarachnoid hemorrhage)	-0.00401239	0.297749	0.000728434	3.59998e-08	463010	6.5525e-05	30.3406
58	rs740746	A	G	Diagnoses - secondary ICD10: I10 Essential (primary) hypertension || id:ukb-b-12493	10	115792787	Cerebral aneurysm (nonruptured), Cerebral aneurysm (subarachnoid hemorrhage)	0.00558046	0.73319	0.000754909	1.39991e-13	463010	0.000118007	54.6448
59	rs7497304	T	G	Diagnoses - secondary ICD10: I10 Essential (primary) hypertension || id:ukb-b-12493	15	91429176	Cerebral aneurysm (nonruptured), Cerebral aneurysm (subarachnoid hemorrhage)	0.00586179	0.325747	0.000709748	1.50003e-16	463010	0.000147298	68.2104
60	rs7528118	A	G	Diagnoses - secondary ICD10: I10 Essential (primary) hypertension || id:ukb-b-12493	1	56968755	Cerebral aneurysm (nonruptured), Cerebral aneurysm (subarachnoid hemorrhage)	0.00437858	0.240027	0.000783161	2.30001e-08	463010	6.75064e-05	31.2581
61	rs76452347	T	C	Diagnoses - secondary ICD10: I10 Essential (primary) hypertension || id:ukb-b-12493	9	35906471	Cerebral aneurysm (nonruptured), Cerebral aneurysm (subarachnoid hemorrhage)	-0.0051363	0.204442	0.000857013	2.1e-09	463010	7.75714e-05	35.919
62	rs7685862	A	C	Diagnoses - secondary ICD10: I10 Essential (primary) hypertension || id:ukb-b-12493	4	111389101	Cerebral aneurysm (nonruptured), Cerebral aneurysm (subarachnoid hemorrhage)	-0.0047658	0.795291	0.000825582	7.79992e-09	463010	7.19664e-05	33.3234
63	rs7700842	C	T	Diagnoses - secondary ICD10: I10 Essential (primary) hypertension || id:ukb-b-12493	5	157824183	Cerebral aneurysm (nonruptured), Cerebral aneurysm (subarachnoid hemorrhage)	-0.00692396	0.371105	0.000688685	8.80035e-24	463010	0.000218264	101.08
64	rs7763350	C	A	Diagnoses - secondary ICD10: I10 Essential (primary) hypertension || id:ukb-b-12493	6	43349308	Cerebral aneurysm (nonruptured), Cerebral aneurysm (subarachnoid hemorrhage)	0.00448797	0.322191	0.000711841	2.90001e-10	463010	8.58433e-05	39.7495
65	rs77924615	A	G	Diagnoses - secondary ICD10: I10 Essential (primary) hypertension || id:ukb-b-12493	16	20392332	Cerebral aneurysm (nonruptured), Cerebral aneurysm (subarachnoid hemorrhage)	-0.00516325	0.196675	0.000845642	1e-09	463010	8.05096e-05	37.2796
66	rs8042127	T	C	Diagnoses - secondary ICD10: I10 Essential (primary) hypertension || id:ukb-b-12493	15	41251512	Cerebral aneurysm (nonruptured), Cerebral aneurysm (subarachnoid hemorrhage)	0.00391874	0.479558	0.000669546	4.79999e-09	463010	7.39792e-05	34.2555
67	rs8118848	A	G	Diagnoses - secondary ICD10: I10 Essential (primary) hypertension || id:ukb-b-12493	20	62461572	Cerebral aneurysm (nonruptured), Cerebral aneurysm (subarachnoid hemorrhage)	-0.0048929	0.237633	0.000782966	4.09996e-10	463010	8.43373e-05	39.0522
68	rs9330353	A	T	Diagnoses - secondary ICD10: I10 Essential (primary) hypertension || id:ukb-b-12493	4	138439630	Cerebral aneurysm (nonruptured), Cerebral aneurysm (subarachnoid hemorrhage)	0.00460601	0.417876	0.000676769	1e-11	463010	0.000100031	46.3198
69	rs9375459	T	C	Diagnoses - secondary ICD10: I10 Essential (primary) hypertension || id:ukb-b-12493	6	127147704	Cerebral aneurysm (nonruptured), Cerebral aneurysm (subarachnoid hemorrhage)	0.00620813	0.437127	0.000670375	1.99986e-20	463010	0.000185189	85.7599

## Sheet: S9
Table S9 Reverse-direction MR results of causal association between Mets or its components and cerebral aneurysm (nonruptured)
Exposure	Outcome	SNPs	Methods	OR (95%)	p-value	q-Value	Egger intercept	P-value Egger intercept	Cochran’s Q test	Cochran’s P-value
Cerebral aneurysm (nonruptured)	Metabolic syndrome	4
			Inverse variance weighted	0.987(0.953-1.023)	0.478	0.61	-0.011	0.382	1.25	0.741
			Maximum likelihood	0.987(0.953-1.023)	0.478	0.557			1.243	0.743
			MR Egger	1.034(0.946-1.131)	0.535	0.905			0.014	0.993
			Weighted median	0.978(0.939-1.019)	0.29	0.374
	Triglycerides	5					-0.005	0.35
			Inverse variance weighted	0.987(0.971-1.004)	0.141	0.329			10.477	0.033
			Maximum likelihood	0.986(0.975-0.998)	0.018	0.064			10.071	0.039
			MR Egger	1.008(0.968-1.050)	0.714	0.905			7.449	0.059
			Weighted median	0.991(0.976-1.006)	0.227	0.374
	HDL cholesterol	5					-0.008	0.064
			Inverse variance weighted	0.998(0.981-1.014)	0.777	0.777			11.028	0.026
			Maximum likelihood	0.997(0.987-1.008)	0.624	0.624			11.005	0.027
			MR Egger	1.031(1.006-1.057)	0.093	0.649			2.808	0.422
			Weighted median	0.991(0.976-1.006)	0.247	0.374
	LDL cholesterol	5					-0.014	0.361
			Inverse variance weighted	0.959(0.917-1.003)	0.071	0.329			67.93	<0.001
			Maximum likelihood	0.941(0.925-0.957)	<0.001	<0.001			46.301	<0.001
			MR Egger	1.014(0.908-1.132)	0.823	0.905			49.046	<0.001
			Weighted median	0.988(0.970-1.006)	0.176	0.374
	FBG	5					-0.002	0.682
			Inverse variance weighted	0.995(0.984-1.006)	0.39	0.61			5.407	0.248
			Maximum likelihood	0.995(0.986-1.005)	0.316	0.442			5.385	0.25
			MR Egger	1.002(0.970-1.035)	0.905	0.905			5.063	0.167
			Weighted median	1.001(0.988-1.013)	0.929	0.929
	Waist circumference	5					-0.003	0.785
			Inverse variance weighted	0.992(0.983-1.002)	0.107	0.329			0.829	0.934
			Maximum likelihood	0.992(0.983-1.002)	0.108	0.19			0.82	0.936
			MR Egger	0.989(0.966-1.012)	0.425	0.905			0.74	0.864
			Weighted median	0.992(0.980-1.003)	0.156	0.374
	Hypertension	4					-0.0002	0.974
			Inverse variance weighted	1.004(0.993-1.015)	0.523	0.61			31.96	<0.001
			Maximum likelihood	1.004(1.000-1.009)	0.028	0.066			31.184	<0.001
			MR Egger	1.004(0.969-1.041)	0.833	0.905			31.939	<0.001
			Weighted median	1.003(0.997-1.008)	0.321	0.374

## Sheet: S10
Table S10 Reverse-direction MR results of causal association between Mets or its components and cerebral aneurysm (subarachnoid hemorrhage)
Exposure	Outcome	SNPs	Methods	OR (95%)	p-value	q-Value	Egger intercept	P-value Egger intercept	Cochran’s Q test	Cochran’s P-value
Cerebral aneurysm (subarachnoid hemorrhage)	Metabolic syndrome	3
			Inverse variance weighted	1.038(0.949-1.136)	0.414	0.696	-0.147	0.259	5.778	0.056
			Maximum likelihood	1.040(0.985-1.099)	0.158	0.221			5.681	0.058
			MR Egger	2.542(1.192-5.419)	0.25	0.676			0.378	0.538
			Weighted median	1.007(0.941-1.077)	0.849	0.849
	Triglycerides	3					-0.058	0.375
			Inverse variance weighted	1.015(0.973-1.058)	0.497	0.696			13.293	0.001
			Maximum likelihood	1.016(0.999-1.034)	0.068	0.119			12.924	0.002
			MR Egger	1.448(0.907-2.312)	0.365	0.676			4.111	0.043
			Weighted median	1.010(0.986-1.035)	0.421	0.526
	HDL cholesterol	3					0.023	0.507
			Inverse variance weighted	0.970(0.951-0.989)	0.002	0.014			3.286	0.193
			Maximum likelihood	0.969(0.953-0.985)	0.0002	0.001			2.906	0.234
			MR Egger	0.841(0.633-1.119)	0.445	0.676			1.678	0.195
			Weighted median	0.965(0.946-0.985)	0.0007	0.003
	LDL cholesterol	3					-0.047	0.684
			Inverse variance weighted	1.009(0.952-1.070)	0.761	0.883			23.759	<0.001
			Maximum likelihood	1.011(0.992-1.031)	0.245	0.286			23.496	<0.001
			MR Egger	1.344(0.476-3.791)	0.676	0.676			18.361	<0.001
			Weighted median	1.028(1.005-1.053)	0.019	0.031
	FBG	3					-0.016	0.528
			Inverse variance weighted	0.978(0.963-0.993)	0.004	0.014			0.87	0.647
			Maximum likelihood	0.978(0.962-0.993)	0.005	0.019			0.813	0.666
			MR Egger	1.081(0.871-1.341)	0.607	0.676			0.033	0.856
			Weighted median	0.976(0.959-0.994)	0.007	0.019
	Waist circumference	2					NA	NA
			Inverse variance weighted	1.004(0.953-1.057)	0.883	0.883			9.338	0.002
			Maximum likelihood	1.004(0.987-1.022)	0.636	0.636			9.314	0.002
	Hypertension	2					NA	NA
			Inverse variance weighted	0.993(0.987-1.000)	0.039	0.09			0.074	0.786
			Maximum likelihood	0.993(0.987-1.000)	0.043	0.101			0.07	0.791
